# Supplementary material for: Molecular Identification of Commercialized Medicinal Plants in Southern Morocco
Source: PLoS One. 2012 Jun 27;7(6):e39459. doi: 10.1371/journal.pone.0039459 (PMC3384669; doi:10.1371/journal.pone.0039459)
Supplement: Data S1 — Table with market samples, identifications, and GenBank accession numbers. (XLSX) [file pone.0039459.s001.xlsx]

## Sheet: Suppl S1
Supplemental data S1. Barcoding identifications and GenBank accession numbers in order of transcribed Arab product name
Coll. No.a	Vernacular nameb	Putative scientific namec	rpoC1	psbA-trnH	ITS	rpoC1 BLAST	psbA-trnH BLAST	ITS BLAST	rpoC1 Blastclust	psbA Blastclust	ITS Blastclust	rpoC1 RAxML	psbA RAxML	ITS RAxML	rpoC1+psbA Blastclust	rpoC1+ITS Blastclust	psbA_ITS Blastclust	rpoC1+psbA+ITS Blastclust	rpoC1+psbA RAxML	rpoC1+ITS RAxML	psbA_ITS RAxML	rpoC1+psbA+ITS RAxML	ID Confirmed	FINAL ID
EM449	‘Aqirqarha [good]	Anacyclus pyrethrum	HE687436	HE687502		Anacyclus sp.	Anacyclus sp.		Asteraceae, in cluster with Anacyclus and Matricaria	Asteraceae, in cluster with Anacyclus, Matricaria and Tanacetum		Anacyclus sp.	Asteraceae		Anacyclus pyrethrum	n.a.	n.a.	n.a.	Anacyclus sp.	n.a.	n.a.	n.a.	Genus confirmed	Anacyclus sp.
EM408	‘Aqirqarha [highest]	Anacyclus pyrethrum	HE687407	HE687476	HE687356	Anacyclus sp.	Anacyclus sp.	Anacyclus sp.	Asteraceae, in cluster with Anacyclus and Matricaria	Asteraceae, in cluster with Anacyclus, Matricaria and Tanacetum	Anacyclus sp.	Anacyclus sp.	Asteraceae	Anacyclus sp.	Anacyclus pyrethrum	Unidentified	Unidentified	Unidentified	Anacyclus sp.	Anacyclus sp.	Anacyclus sp.	Asteraceae	Genus confirmed	Anacyclus sp.
EM444	‘Aqirqarha [highest]	Anacyclus pyrethrum	HE687432	HE687499		Anacyclus sp.	Anacyclus sp.		Asteraceae, in cluster with Anacyclus and Matricaria	Asteraceae, in cluster with Anacyclus, Matricaria and Tanacetum		Anacyclus sp.	Asteraceae		Anacyclus pyrethrum	n.a.	n.a.	n.a.	Anacyclus sp.	n.a.	n.a.	n.a.	Genus confirmed	Anacyclus sp.
EM448	‘Aqirqarha [worst]	Anacyclus pyrethrum	HE687435			Anacyclus sp.			Asteraceae, in cluster with Anacyclus and Matricaria			Anacyclus sp.			n.a.	n.a.	n.a.	n.a.	n.a.	n.a.	n.a.	n.a.	Genus confirmed	Anacyclus sp.
EM362	‘Aqirqarha [secondary]	Anacyclus pyrethrum	HE687379		HE687332	Catananche sp.		Catananche caerulea	Catananche sp.		Unidentified	Catananche sp.		Catananche caerulea	n.a.	Unidentified	n.a.	n.a.	n.a.	Asteraceae	n.a.	n.a.	Different genus	Catananche sp.
EM361	‘Aqirqarha [highest]	Anacyclus pyrethrum	HE687378	HE687449	HE687331	Catananche sp.	Catananche caespitosa	Catananche caespitosa	Unidentified	Catananche caespitosa	Unidentified	Catananche sp.	Catananche caespitosa	Catananche sp.	Unidentified	Unidentified	Unidentified	Unidentified	Asteraceae	Asteraceae	Catananche sp.	Asteraceae	Different genus	Catananche caespitosa
EM416	‘Aqirqarha [secondary]	Anacyclus pyrethrum	HE687414	HE687482	HE687359	Catananche sp.	Catananche arenaria	Catananche sp.	Unidentified	Catananche caespitosa	Unidentified	Unidentified	Catananche sp.	Catananche caerula	Unidentified	Unidentified	Unidentified	Unidentified	Asteraceae	Asteraceae	Catananche sp.	Asteraceae	Different genus	Catananche sp.
EM450	‘Aqirqarha [secondary]	Anacyclus pyrethrum	HE687437	HE687503		Anacyclus sp.	Anacyclus valentinus		Asteraceae, in cluster with Anacyclus and Matricaria	Asteraceae, in cluster with Anacyclus, Matricaria and Tanacetum		Anacyclus sp.	Asteraceae		Anacyclus pyrethrum	n.a.	n.a.	n.a.	Anacyclus sp.	n.a.	n.a.	n.a.	Genus confirmed	Anacyclus sp.
EM399	‘Arq assus	Glycyrrhiza glabra	HE687401	HE687472	HE687351	Glycyrrhiza glabra	Glycyrrhiza sp.	Glycyrrhiza sp.	Unidentified	Glycyrrhiza sp.	Atractylodes lancea/Glycyrrhiza	Glycyrrhiza glabra	Glycyrrhiza sp.	Glycyrrhiza sp.	Unidentified	Glycyrrhiza glabra	Unidentified	Unidentified	Unidentified	Glycyrrhiza glabra	Eudicot	Eudicot	Genus confirmed	Glycyrrhiza sp.
EM409	‘Arq assus lbldi	Glycyrrhiza glabra	HE687408	HE687477		Glycyrrhiza glabra	Glycyrrhiza sp.		Unidentified	Glycyrrhiza sp.		Glycyrrhiza glabra	Glycyrrhiza sp.		Unidentified	n.a.	n.a.	n.a.	Unidentified	n.a.	n.a.	n.a.	Genus confirmed	Glycyrrhiza sp.
EM378	‘Arq assus lhchich	Glycyrrhiza glabra	HE687392	HE687460	HE687341	Glycyrrhiza sp.	Glycyrrhiza uralensis	Glycyrrhiza uralensis	Unidentified	Glycyrrhiza sp.	Atractylodes lancea/Glycyrrhiza	Glycyrrhiza glabra	Glycyrrhiza sp.	Glycyrrhiza sp.	Unidentified	Glycyrrhiza glabra	Unidentified	Unidentified	Unidentified	Glycyrrhiza sp.	Eudicot	Eudicot	Genus confirmed	Glycyrrhiza sp.
EM373	‘Arq assus lqash	Glycyrrhiza glabra	HE687388	HE687457	HE687339	Glycyrrhiza glabra	Glycyrrhiza sp.	Glycyrrhiza glabra	Unidentified	Glycyrrhiza sp.	Atractylodes lancea/Glycyrrhiza	Glycyrrhiza glabra	Glycyrrhiza sp.	Glycyrrhiza sp.	Unidentified	Glycyrrhiza glabra	Unidentified	Unidentified	Unidentified	Glycyrrhiza glabra	Eudicot	Eudicot	Genus confirmed	Glycyrrhiza sp.
EM357	‘Erq wadmi lbldi	Armeria sp.			HE687329			Armeria sp.			Armeria sp.			Armeria sp.	n.a.	n.a.	n.a.	n.a.	n.a.	n.a.	n.a.	n.a.	Species confirmed	Armeria sp.
EM358	‘Erq wadmi rroumi	Armeria sp.	HE687377		HE687330	Plumbaginaceae		Armeria sp.	Unidentified		Armeria sp.	Armeria sp.		Armeria sp.	n.a.	Unidentified	n.a.	n.a.	n.a.	Armeria sp.	n.a.	n.a.	Species confirmed	Armeria sp.
EM429	‘Ud-mserser [highest]	Polygonum aviculare Daucus crinitus	HE687422	HE687488	HE687366	Daucus crinitus	Daucus crinitus	Daucus crinitus	Unidentified	Unidentified	Daucus crinitus	Apiaceae	Thapsia sp.	Daucus crinitus	Unidentified	Unidentified	Daucus crinitus	Unidentified	Apiaceae	Apiaceae	Daucus crinitus	Apiaceae	Species confirmed	Daucus crinitus
EM453	‘Ud-mserser [highest]	Polygonum aviculare Daucus crinitus	HE687440	HE687505		Daucus crinitus	Daucus crinitus		Unidentified	Unidentified		Apiaceae	Thapsia sp.		Unidentified	n.a.	n.a.	n.a.	Apiaceae	n.a.	n.a.	n.a.	Species confirmed	Daucus crinitus
EM417	‘Ud-mserser [secondary]	Polygonum aviculare Daucus crinitus	HE687415			Thapsia sp.			Elaeoselinum meoides			Thapsia/Daucus/Elaeoselinum			n.a.	n.a.	n.a.	n.a.	n.a.	n.a.	n.a.	n.a.	Family confirmed	Thapsia sp.
EM451	‘Ud-mserser [secondary]	Polygonum aviculare Daucus crinitus	HE687438	HE687504		Thapsia sp.	Thapsia sp.		Unidentified	Thapsia transtagana		Thapsia/Daucus/Elaeoselinum	Thapsia transtagana		Unidentified	n.a.	n.a.	n.a.	Apiaceae	n.a.	n.a.	n.a.	Different genus	Thapsia sp.
EM437	Addad	Carlina gummifera	HE687428	HE687494	HE687372	Carlina sp.	Carlina gummifera	Carlina macrophylla	Carlina sp.	Carlina sp.	Unidentified	Carlina sp.	Carlina gummifera	Carlina sp.	Carlina sp.	Unidentified	Carlina macrophylla	Carlina macrophylla	Carlina sp.	Carlina sp.	Carlina gummifera	Carlina gummifera	Genus confirmed	Carlina gummifera
EM374	Addad bjlftou	Carlina gummifera	HE687389	HE687458	HE687340	Carlina sp.	Carlina gummifera	Carlina gummifera	Unidentified	Carlina sp.	Unidentified	Carlina sp.	Carlina gummifera	Carlina sp.	Carlina sp.	Unidentified	Carlina macrophylla	Carlina macrophylla	Carlina sp.	Carlina gummifera	Carlina gummifera	Carlina gummifera	Species confirmed	Carlina gummifera
EM397	Addad dkr	Carlina gummifera	HE687399	HE687471	HE687349	Carlina sp.	Carlina gummifera	Carlina gummifera	Carlina sp.	Carlina sp.	Unidentified	Carlina sp.	Carlina gummifera	Carlina sp.	Carlina sp.	Unidentified	Carlina macrophylla	Carlina macrophylla	Carlina sp.	Carlina gummifera	Carlina gummifera	Carlina gummifera	Species confirmed	Carlina gummifera
EM380	Addad lmjllaf	Carlina gummifera		HE687462	HE687343		Carlina gummifera	Carlina gummifera		Carlina sp.	Unidentified		Carlina gummifera	Carlina sp.	n.a.	n.a.	Carlina macrophylla	n.a.	n.a.	n.a.	Carlina gummifera	n.a.	Species confirmed	Carlina gummifera
EM396	Addad ntwa	Carlina gummifera		HE687470			Asteraceae			Unidentified			Rhaponticum sp.		n.a.	n.a.	n.a.	n.a.	n.a.	n.a.	n.a.	n.a.	Family confirmed	Asteraceae
EM431	‘Ansal	Drimia maritima	HE687424	HE687490	HE687368	Drimia sp.	Drimia maura	Drimia sp.	Unidentified	Unidentified	Drimia sp.	Drimia maritima (*Charybdis maritima)	Drimia sp.	Monocotyledon	n.a.	Unidentified	n.a.	n.a.	n.a.	Drimia sp.	n.a.	n.a.	Genus confirmed	Drimia sp.
EM446	As-susan	Iris x germanica	HE687433	HE687500		Iris domestica (*Belamcanda chinensis)	Iris sp.		Unidentified	Iris sp.		Iridaceae	Iris sp.		Unidentified	n.a.	n.a.	n.a.	Monocot	n.a.	n.a.	n.a.	Genus confirmed	Iris sp.
EM365	Besbas lbldi	Foeniculum vulgare	HE687382			Anethum foeniculoides/Foeniculum vulgare			Anethum foeniculoides/Foeniculum vulgare			Anethum foeniculoides/Foeniculum vulgare			n.a.	n.a.	n.a.	n.a.	n.a.	n.a.	n.a.	n.a.	Species confirmed	Anethum foeniculoides Foeniculum vulgare
EM387	Besbas lbldi	Foeniculum vulgare	HE687395	HE687464		Anethum foeniculoides/Foeniculum vulgare	Anethum foeniculoides/Foeniculum vulgare		Unidentified	Unidentified		Anethum foeniculoides/Foeniculum vulgare	Apiaceae		Unidentified	n.a.	n.a.	n.a.	Apiaceae	n.a.	n.a.	n.a.	Species confirmed	Anethum foeniculoides Foeniculum vulgare
EM369	Besbas lbldi	Foeniculum vulgare			HE687336			Echinops sp.			Echinops sp.			Echinops fontqueri	n.a.	n.a.	n.a.	n.a.	n.a.	n.a.	n.a.	n.a.	Different family	Echinops sp.
EM366	Besbas lboustani	Foeniculum vulgare	HE687383	HE687452	HE687333	Apiaceae	Anethum foeniculoides	Foeniculum vulgare	Anethum foeniculoides/Foeniculum vulgare	Foeniculum vulgare	Apiaceae, in cluster with Anethum, Foeniculum, Pseudoridolfia, and Ridolfia	Anethum foeniculoides/Foeniculum vulgare	Apiaceae	Anethum foeniculoides/Foeniculum vulgare	Anethum foeniculoides	Anethum foeniculoides	Anethum foeniculoides/Foeniculum vulgare	Anethum foeniculoides	Apiaceae	Anethum foeniculoides	Anethum foeniculoides/Foeniculum vulgare	Anethum foeniculoides	Species confirmed	Anethum foeniculoides Foeniculum vulgare
EM372	Besbas lboustani	Foeniculum vulgare	HE687387	HE687456	HE687338	Apiaceae	Anethum foeniculoides	Foeniculum vulgare	Anethum foeniculoides/Foeniculum vulgare	Foeniculum vulgare	Apiaceae, in cluster with Anethum, Foeniculum, Pseudoridolfia, and Ridolfia	Anethum foeniculoides/Foeniculum vulgare	Apiaceae	Anethum foeniculoides/Foeniculum vulgare	Anethum foeniculoides	Anethum foeniculoides	Anethum foeniculoides/Foeniculum vulgare	Anethum foeniculoides	Apiaceae	Anethum foeniculoides	Anethum foeniculoides/Foeniculum vulgare	Anethum foeniculoides	Species confirmed	Anethum foeniculoides Foeniculum vulgare
EM404	Bid al-gul	Mandragora autumnalis	HE687404	HE687474	HE687354	Solanaceae	Mandragora officinarum	Solanaceae	Unidentified	Mandragora officinarum	Unidentified	Solanaceae	Mandragora officinarum	Solanaceae	Unidentified	Unidentified	Unidentified	Unidentified	Unidentified	Eudicot	Unidentified	Unidentified	Different species	Mandragora officinarum
EM436	Buglam sahrawi	Spergularia marginata		HE687493			Caryophyllaceae			Unidentified			Caryophyllaceae		n.a.	n.a.	n.a.	n.a.	n.a.	n.a.	n.a.	n.a.	Family confirmed	Caryophyllaceae
EM377	Bougoudz	Unidentified	HE687391			Dioscorea communis			Dioscorea communis			Dioscorea communis			n.a.	n.a.	n.a.	n.a.	n.a.	n.a.	n.a.	n.a.	Previously unknown	Dioscorea communis
EM452	Bougoudz	Unidentified	HE687439			Dioscorea communis			Dioscorea communis			Dioscorea communis			n.a.	n.a.	n.a.	n.a.	n.a.	n.a.	n.a.	n.a.	Previously unknown	Dioscorea communis
OA1	Bougoudz	Unidentified	HE687441			Dioscorea communis			Dioscorea communis			Dioscorea communis			n.a.	n.a.	n.a.	n.a.	n.a.	n.a.	n.a.	n.a.	Previously unknown	Dioscorea communis
OA2	Bougoudz	Unidentified	HE687442			Dioscorea communis			Dioscorea communis			Dioscorea communis			n.a.	n.a.	n.a.	n.a.	n.a.	n.a.	n.a.	n.a.	Previously unknown	Dioscorea communis
OA4	Bougoudz	Unidentified	HE687444			Dioscorea communis			Dioscorea communis			Dioscorea communis			n.a.	n.a.	n.a.	n.a.	n.a.	n.a.	n.a.	n.a.	Previously unknown	Dioscorea communis
EM447	Bu-zfur	Daucus crinitus	HE687434	HE687501	HE687375	Kundmannia sicula	Kundmannia sicula	Kundmannia sicula	Kundmannia sicula	Unidentified	Kundmannia sicula	Kundmannia sicula	Apiaceae	Kundmannia sicula	Kundmannia sicula	Kundmannia sicula	Kundmannia sicula	Kundmannia sicula	Apiaceae	Apiaceae	Apiaceae	Apiaceae	Different genus	Kundmannia sicula
EM405	Brztm	Aristolochia fontanesii	HE687405			Aristolochia sp.			Aristolochia sp.			Aristolochia sp.			n.a.	n.a.	n.a.	n.a.	n.a.	n.a.	n.a.	n.a.	Genus confirmed	Aristolochia sp.
EM410	Bukbuka	Colchicum autumnale	HE687409	HE687478	HE687357	Bunium sp.	Bunium sp.	Bunium bulbocastanum	Apiaceae, in cluster with Anethum, Angelica, Bunium, Foeniculum, Heracleum, Ligusticum, and Magydaris	Unidentified	Bunium sp.	Bunium sp.	Apiaceae	Bunium sp.	Bunium sp.	Bunium sp.	Bunium sp.	Bunium sp.	Bunium sp.	Bunium sp.	Bunium sp.	Bunium sp.	Different family	Bunium sp.
EM434	Dbag lbldi	Quercus sp.			HE687371			Quercus ilex			Quercus sp,			Quercus ilex	n.a.	n.a.	n.a.	n.a.	n.a.	n.a.	n.a.	n.a.	Species confirmed	Quercus ilex
EM414	Deryas	Thapsia garganica	HE687413			Thapsia sp.			Apiaceae, in cluster with Ferula, Daucus, Anthriscus, Chaerophyllum, Osmorhiza, and Elaeoselinum			Thapsia/Daucus/Elaeoselinum			n.a.	n.a.	n.a.	n.a.	n.a.	n.a.	n.a.	n.a.	Family confirmed	Apiaceae
EM371	Frifra	Magydaris panacifolia	HE687386	HE687455	HE687337	Kundmannia sicula	Kundmannia sicula	Kundmannia sicula	Unidentified	Unidentified	Kundmannia sicula	Kundmannia sicula	Apiaceae	Kundmannia sicula	n.a.	Kundmannia sicula	n.a.	n.a.	n.a.	Apiaceae	n.a.	n.a.	Different genus	Kundmannia sicula
EM412	Frifra	Magydaris panacifolia	HE687411	HE687480		Anethum foeniculoides/Foeniculum vulgare	Apiaceae		Unidentified	Unidentified		Anethum foeniculoides/Foeniculum vulgare	Apiaceae		n.a.	n.a.	n.a.	n.a.	n.a.	n.a.	n.a.	n.a.	Different genus	Anethum foeniculoides Foeniculum vulgare
EM438	Fuwwa	Rubia peregrina R. tinctorum	HE687429		HE687373	Rubia peregrina		Rubia sp.	Unidentified		Unidentified	Rubia peregrina		Rubiaceae	n.a.	Unidentified	n.a.	n.a.	n.a.	Eudicot	n.a.	n.a.	Genus confirmed	Rubia sp.
EM379	Fuwwa lfrouguiyya	Rubia peregrina R. tinctorum	HE687393	HE687461	HE687342	Rubia peregrina	Rubiaceae	Rubiaceae	Unidentified	Unidentified	Unidentified	Rubia peregrina	Rubiaceae	Rubiaceae	Unidentified	Unidentified	Unidentified	Unidentified	Unidentified	Eudicot	Unidentified	Unidentified	Family confirmed	Rubiaceae
EM390	Fuwwa lfrouguiyya	Rubia peregrina R. tinctorum	HE687396	HE687467	HE687346	Rubia peregrina	Rubiaceae	Rubia sp.	Unidentified	Unidentified	Rubia perigrina	Rubia peregrina	Rubiaceae	Rubia perigrina	Unidentified	Rubia peregrina	Unidentified	Unidentified	Unidentified	Rubiaceae	Unidentified	Unidentified	Genus confirmed	Rubia sp.
EM391	Fuwwa rqiqa (jbal nawahi mrrakch)	Rubia peregrina R. tinctorum	HE687397	HE687468	HE687347	Galium sp.	Galium sp.	Galium mollugo	Unidentified	Unidentified	Unidentified	Galium sp.	Galium sp.	Rubiaceae	Unidentified	Unidentified	Unidentified	Unidentified	Unidentified	Eudicot	Unidentified	Unidentified	Different genus	Galium sp.
EM398	Fwila	Erophaca baetica subsp. baetica	HE687400		HE687350	Erophaca baetica subsp. baetica		Erophaca baetica	Unidentified		Erophaca baetica	Erophaca baetica		Erophaca baetica	n.a.	Erophaca baetica subsp. baetica	n.a.	n.a.	n.a.	Erophaca baetica subsp. baetica	n.a.	n.a.	Species confirmed	Erophaca baetica subsp. baetica
EM430	Horsef	Cynara cardunculus	HE687423	HE687489	HE687367	Cynara sp.	Cynara sp.	Cynara sp.	Unidentified	Asteraceae	Cynara sp.	Cynara sp.	Cynara sp.	Cynara sp.	Unidentified	Unidentified	n.a.	Unidentified	Asteraceae	Asteraceae	n.a.	Asteraceae	Genus confirmed	Cynara sp.
EM395	Horsef rroumi	Cynara cardunculus	HE687398	HE687469	HE687348	Echinops sp.	Echinops spinosissimus	Echinops sp.	Unidentified	Echinops spinosissimus	Echinops sp.	Asteraceae	Echinops spinosus	Echinops fontqueri	Echinops spinosissimus	Unidentified	Unidentified	Unidentified	Asteraceae	Asteraceae	Asteraceae	Asteraceae	Genus confirmed	Echinops spinosissimus
EM402	L-fijel	Ruta montana	HE687402		HE687352	Ruta montana		Ruta montana	Ruta montana		Ruta montana	Ruta montana		Ruta montana	n.a.	Unidentified	n.a.	n.a.	n.a.	Eudicot	n.a.	n.a.	Species confirmed	Ruta montana
EM439	L-gseb	Arundo donax		HE687495			Arundo donax			Poaceae			Arundo sp.		n.a.	n.a.	n.a.	n.a.	n.a.	n.a.	n.a.	n.a.	Species confirmed	Arundo donax
EM443	L-gseb	Arundo donax		HE687498			Arundo donax			Poaceae			Arundo sp.		n.a.	n.a.	n.a.	n.a.	n.a.	n.a.	n.a.	n.a.	Species confirmed	Arundo donax
EM442	L-harmel	Peganum harmala	HE687431	HE687497	HE687374	Carlina brachylepis	Carlina brachylepis	Carlina brachylepis	Unidentified	Carlina sp.	Carlina brachylepis	Carlina brachylepis	Carlina brachylepis	Carlina brachylepis	Carlina sp.	Unidentified	Carlina brachylepis	Unidentified	Carlina sp.	Carlina sp.	Carlina sp.	Carlina sp.	Different family	Carlina brachylepis
OA3	L-harmel	Peganum harmala	HE687443	HE687506		Vitaceae	Vitis sp.		Vitaceae, in cluster with Parthenocissus, and Vitis	Vitis sp.		Vitaceae	Vitis sp.		Unidentified	n.a.	n.a.	n.a.	Eudicot	n.a.	n.a.	n.a.	Different family	Vitis sp.
EM432	Lghzghaz	Carlina involucrata	HE687425	HE687491	HE687369	Carlina brachylepis	Carlina brachylepis	Carlina brachylepis	Unidentified	Carlina sp.	Carlina brachylepis	Carlina brachylepis	Carlina brachylepis	Carlina brachylepis	Carlina sp.	Unidentified	Carlina brachylepis	Unidentified	Carlina sp.	Carlina sp.	Carlina sp.	Carlina sp.	Species confirmed	Carlina brachylepis
EM433	Lklkh	Ferula communis	HE687426	HE687492	HE687370	Ferula communis	Ferula communis	Ferula communis	Ferula communis	Unidentified	Ferula sp.	Apiaceae	Thapsia sp.	Ferula sp.	Apiaceae	Ferula communis	Ferula communis	Ferula communis	Ferula communis	Apiaceae	Apiaceae	Ferula communis	Species confirmed	Ferula communis
EM435	Luwwaya	Smilax aspera	HE687427			Smilax sp.			Unidentified			Smilax sp.			n.a.	n.a.	n.a.	n.a.	n.a.	n.a.	n.a.	n.a.	Species confirmed	Smilax aspera
EM382	Mgizla	Eryngium triquetrum	HE687394	HE687463	HE687344	Eryngium sp.	Eryngium tricuspidatum	Eryngium sp.	Eryngium tricuspidatum	Eryngium tricuspidatum	Eryngium sp.	Eryngium sp.	Eryngium sp.	Eryngium sp.	Unidentified	Unidentified	Eryngium tricuspidatum	Unidentified		Eryngium sp.	Eryngium tricuspidatum	Apiaceae	Genus confirmed	Eryngium sp.
EM424	Mgizla	Eryngium triquetrum	HE687419	HE687485	HE687362	Eryngium sp.	Eryngium tricuspidatum	Eryngium sp.	Eryngium tricuspidatum	Eryngium tricuspidatum	Eryngium sp.	Eryngium sp.	Eryngium sp.	Eryngium sp.	Eryngium tricuspidatum	Unidentified	Eryngium tricuspidatum	Eryngium tricuspidatum	Eryngium sp.	Eryngium sp.	Eryngium tricuspidatum	Apiaceae	Genus confirmed	Eryngium sp.
EM422	Ndkhir	Unidentified	HE687417			Dioscorea communis			Unidentified			Dioscorea communis			n.a.	n.a.	n.a.	n.a.	n.a.	n.a.	n.a.	n.a.	Previously unknown	Dioscorea communis
EM388	Nnjem lbori	Cynodon dactylon		HE687465			Poaceae			Poaceae			Poaceae		n.a.	n.a.	n.a.	n.a.	n.a.	n.a.	n.a.	n.a.	Family confirmed	Poaceae
EM389	Nnjem lmawi	Cynodon dactylon		HE687466	HE687345		Poaceae	Panicum dichotomiflorum		Poaceae	Unidentified		Panicum sp.	Panicum sp.	n.a.	n.a.	Unidentified	n.a.	n.a.	n.a.	Poaceae	n.a.	Different genus	Panicum sp.
EM427	Oudn lhllouf	Pulicaria arabica		HE687486	HE687364		Pulicaria odora	Pulicaria odora		Pulicaria dysenterica	Unidentified		Pulicaria odora	Pulicaria odora	n.a.	n.a.	Pulicaria odora	n.a.	n.a.	n.a.	Pulicaria odora		Different species	Pulicaria odora
EM403	Sargina	Corrigiola telephiifolia	HE687403	HE687473	HE687353	Corrigiola litoralis subsp. litoralis (*Corrigiola litoralis)	Corrigiola litoralis subsp. litoralis (*Corrigiola litoralis)	Corrigiola litoralis subsp. litoralis (*Corrigiola litoralis)	Corrigiola litoralis subsp. litoralis (*Corrigiola litoralis)	Unidentified	Corrigiola litoralis subsp. litoralis (*Corrigiola litoralis)	Corrigiola litoralis subsp. litoralis (*Corrigiola litoralis)	Corrigiola litoralis subsp. litoralis (*Corrigiola litoralis)	Corrigiola litoralis subsp. litoralis (*Corrigiola litoralis)	Corrigiola litoralis subsp. litoralis (*Corrigiola litoralis)	Corrigiola litoralis subsp. litoralis (*Corrigiola litoralis)	Corrigiola litoralis subsp. litoralis (*Corrigiola litoralis)	Corrigiola litoralis subsp. litoralis (*Corrigiola litoralis)	Corrigiola litoralis subsp. litoralis (*Corrigiola litoralis)	Corrigiola litoralis subsp. litoralis (*Corrigiola litoralis)	Corrigiola sp.	Corrigiola litoralis subsp. litoralis (*Corrigiola litoralis)	Species confirmed	Corrigiola litoralis subsp. litoralis
EM368	Sargina l3adia	Corrigiola telephiifolia	HE687385	HE687454	HE687335	Silene sp.	Silene sp.	Silene mentagensis	Unidentified	Unidentified	Silene mentagensis	Silene sp.	Caryophyllaceae	Silene mentagensis	Unidentified	Unidentified	Unidentified	Unidentified	Silene sp.	Silene sp.	Silene sp.	Silene sp.	Different genus	Silene mentagensis
EM376	Sargina l3adia	Corrigiola telephiifolia	HE687390	HE687459		Corrigiola litoralis subsp. telephiifolia (*Corrigiola telephiifolia)	Corrigiola litoralis subsp. telephiifolia (*Corrigiola telephiifolia)	Corrigiola litoralis subsp. telephiifolia (*Corrigiola telephiifolia)	Corrigiola litoralis subsp. telephiifolia (*Corrigiola telephiifolia)	Unidentified		Corrigiola litoralis subsp. telephiifolia (*Corrigiola telephiifolia)	Caryophyllaceae		Corrigiola litoralis subsp. telephiifolia (*Corrigiola telephiifolia)	n.a.	n.a.	n.a.	Corrigiola litoralis subsp. telephiifolia (*Corrigiola telephiifolia)	n.a.	n.a.	n.a.	Species confirmed	Corrigiola litoralis subsp. telephiifolia
EM367	Sargina lmsouwsa	Corrigiola telephiifolia	HE687384	HE687453	HE687334	Corrigiola litoralis subsp. telephiifolia (*Corrigiola telephiifolia)	Corrigiola litoralis subsp. telephiifolia (*Corrigiola telephiifolia)	Corrigiola litoralis subsp. telephiifolia (*Corrigiola telephiifolia)	Corrigiola litoralis subsp. telephiifolia (*Corrigiola telephiifolia)	Unidentified	Corrigiola litoralis subsp. telephiifolia (*Corrigiola telephiifolia)	Corrigiola litoralis subsp. telephiifolia (*Corrigiola telephiifolia)	Caryophyllaceae	Corrigiola litoralis subsp. telephiifolia (*Corrigiola telephiifolia)	Unidentified	Corrigiola litoralis subsp. telephiifolia (*Corrigiola telephiifolia)	Corrigiola litoralis subsp. telephiifolia (*Corrigiola telephiifolia)	Corrigiola litoralis subsp. telephiifolia (*Corrigiola telephiifolia)	Corrigiola litoralis subsp. telephiifolia (*Corrigiola telephiifolia)	Corrigiola sp.	Corrigiola litoralis subsp. telephiifolia (*Corrigiola telephiifolia)	Corrigiola litoralis subsp. telephiifolia (*Corrigiola telephiifolia)	Species confirmed	Corrigiola litoralis subsp. telephiifolia
EM421	Sargina lmsouwsa	Corrigiola telephiifolia	HE687416	HE687483	HE687360	Corrigiola litoralis subsp. telephiifolia (*Corrigiola telephiifolia)	Corrigiola litoralis subsp. telephiifolia (*Corrigiola telephiifolia)	Corrigiola litoralis subsp. telephiifolia (*Corrigiola telephiifolia)	Corrigiola litoralis subsp. telephiifolia (*Corrigiola telephiifolia)	Unidentified	Corrigiola litoralis subsp. telephiifolia (*Corrigiola telephiifolia)	Corrigiola litoralis subsp. telephiifolia (*Corrigiola telephiifolia)	Caryophyllaceae	Corrigiola litoralis subsp. telephiifolia (*Corrigiola telephiifolia)	Unidentified	Corrigiola litoralis subsp. telephiifolia (*Corrigiola telephiifolia)	Corrigiola litoralis subsp. telephiifolia (*Corrigiola telephiifolia)	Corrigiola litoralis subsp. telephiifolia (*Corrigiola telephiifolia)	Corrigiola litoralis subsp. telephiifolia (*Corrigiola telephiifolia)	Corrigiola sp.	Corrigiola litoralis subsp. telephiifolia (*Corrigiola telephiifolia)	Corrigiola litoralis subsp. telephiifolia (*Corrigiola telephiifolia)	Species confirmed	Corrigiola litoralis subsp. telephiifolia
EM423	Sargina rrahmania	Corrigiola telephiifolia	HE687418	HE687484	HE687361	Caryophyllaceae	Caryophyllaceae	Caryophyllaceae	Unidentified	Unidentified	Unidentified	Caryophyllaceae	Caryophyllaceae	Caryophyllaceae	Unidentified	Unidentified	Unidentified	Unidentified	Caryophyllaceae	Caryophyllaceae	Caryophyllaceae	Caryophyllaceae	Family confirmed	Caryophyllaceae
EM440	Ssder	Ziziphus lotus	HE687430	HE687496		Ziziphus lotus	Ziziphus lotus		Ziziphus sp.	Unidentified		Ziziphus lotus	Ziziphus lotus		Unidentified	n.a.	n.a.	n.a.	Eudicot	n.a.	n.a.	n.a.	Species confirmed	Ziziphus lotus
EM413	Tafga	Rhaponticum acaule	HE687412	HE687481	HE687358	Asteraceae	Asteraceae	Rhaponticum acaule (*Stemmacantha acaulis)	Unidentified	Unidentified	Rhaponticum acaule	Carthamus sp.	Rhaponticum sp.	Rhaponticum sp.	Unidentified	Unidentified	Unidentified	Unidentified	Asteraceae	Asteraceae	Asteraceae	Asteraceae	Genus confirmed	Rhaponticum sp.
OA10	Tafga	Rhaponticum acaule	HE687446	HE687508		Asteraceae	Asteraceae		Unidentified	Unidentified		Carthamus sp.	Rhaponticum sp.		Unidentified	n.a.	n.a.	n.a.	Asteraceae	n.a.	n.a.	n.a.	Family confirmed	Asteraceae
EM411	Talh	Acacia sp.	HE687410	HE687479		Acacia gummifera	Acacia gummifera		Acacia gummifera	Unidentified		Acacia gummifera	Acacia gummifera		Acacia gummifera	n.a.	n.a.	n.a.	Acacia gummifera	n.a.	n.a.	n.a.	Species confirmed	Acacia gummifera
EM363	Talh dkr	Acacia sp.	HE687380	HE687450		Acacia gummifera	Acacia gummifera		Acacia gummifera	Unidentified		Acacia gummifera	Acacia gummifera		Acacia gummifera	n.a.	n.a.	n.a.	Acacia gummifera	n.a.	n.a.	n.a.	Species confirmed	Acacia gummifera
EM364	Talh ntwa	Acacia sp.	HE687381	HE687451		Acacia gummifera	Acacia gummifera		Acacia gummifera	Unidentified		Acacia gummifera	Acacia gummifera		Acacia gummifera	n.a.	n.a.	n.a.	Acacia gummifera	n.a.	n.a.	n.a.	Species confirmed	Acacia gummifera
EM407	Taskra	Echinops spinosissimus	HE687406	HE687475	HE687355	Echinops sp.	Echinops sp.	Echinops sp.	Echinops fontqueri	Echinops spinosissimus	Echinops sp.	Asteraceae	Echinops sp.	Echinops fontqueri	Unidentified	Unidentified	Unidentified	Unidentified	Asteraceae	Asteraceae	Asteraceae	Asteraceae	Genus confirmed	Echinops sp.
EM356	Terta	Withania frutescens	HE687376	HE687448		Kundmannia sicula	Kundmannia sicula		Kundmannia sicula	Unidentified		Kundmannia sicula	Apiaceae		Kundmannia sicula	n.a.	n.a.	n.a.	Apiaceae	n.a.	n.a.	n.a.	Different family	Kundmannia sicula
OA11	Terta	Withania frutescens	HE687447	HE687509		Withania frutescens	Withania somnifera		Unidentified	Withania somnifera		Withania frutescens	Solanaceae		Unidentified	n.a.	n.a.	n.a.	Eudicot	n.a.	n.a.	n.a.	Genus confirmed	Withania sp.
OA8	Terta	Withania frutescens	HE687445	HE687507		Withania frutescens	Withania somnifera		Unidentified	Withania somnifera		Withania frutescens	Solanaceae		Unidentified	n.a.	n.a.	n.a.	Eudicot	n.a.	n.a.	n.a.	Genus confirmed	Withania sp.
EM428	Tigigest	Silene sp.	HE687421	HE687487	HE687365	Silene sp.	Silene sp.	Silene vulgaris	Silene sp.	Silene vulgaris	Silene vulgaris	Silene sp.	Caryophyllaceae	Silene vulgaris	Unidentified	Silene vulgaris	Silene vulgaris	Silene vulgaris	Silene sp.	Silene sp.	Silene sp.	Silene sp.	Species confirmed	Silene vulgaris
EM425	Zziyata	Kundmannia sicula, Limoniastrum guyonianum, L. ifniense, Conium maculatum, Apium nodiflorum, Polygonum maritimum	HE687420		HE687363	Kundmannia sicula		Kundmannia sicula	Kundmannia sicula		Kundmannia sicula	Kundmannia sicula		Kundmannia sicula	n.a.	Kundmannia sicula	n.a.	n.a.	n.a.	Apiaceae	n.a.	n.a.	Species confirmed	Kundmannia sicula
aReference number to material voucher stored at the UPS herbarium. bVernacular name in latinized Arabic. cPutative scientific name based on Bellakdhar (1997). Accepted names are used, synonymes mentioned by Bellakhdar (1997) or on GenBank are denoted with a *. The herbalist’s quality rating of the product (where given) is indicated in square brackets following the vernacular name. Samples in blue…
