# Supplementary material for: Molecular Identification of Commercialized Medicinal Plants in Southern Morocco
Source: PLoS One. 2012 Jun 27;7(6):e39459. doi: 10.1371/journal.pone.0039459 (PMC3384669; doi:10.1371/journal.pone.0039459)
Supplement: Data S7 — Blastclust output rpoC1. (TXT) [file pone.0039459.s007.txt]

Inga_leiocalycina_257062610 Inga_capitata_257062594 Inga_heterophylla_257062604 Inga_sp_257062608 Inga_sp_257062638 Inga_sapindoides_257062634 Inga_sp_257062620 Inga_vera_257062650 Inga_alata_257062584 Inga_alba_257062586 Inga_sp_257062614 Inga_sp_257062636 Inga_thibaudiana_257062642 Inga_adenophylla_264684196 Inga_adenophylla_264684200 Inga_chocoensis_264684210 Inga_chocoensis_264684212 Inga_densiflora_264684216 Inga_ilta_264684220 Inga_insignis_264684222 Inga_jinicuil_264684224 Inga_litoralis_224612254 Inga_macrophylla_264684232 Inga_maritima_264684240 Inga_oerstediana_264684248 Inga_oerstediana_264684254 Inga_pezizifera_257062628 Inga_pezizifera_264684258 Inga_punctata_264684260 Inga_punctata_264684262 Inga_sapindoides_264684276 Inga_sapindoides_264684278 Inga_sapindoides_264684280 Inga_sapindoides_264684292 Inga_sapindoides_264684296 Inga_sertulifera_264684300 Inga_setosa_224612300 Inga_sp_264684302 Inga_sp_264684304 Inga_tonduzii_264684312 Inga_velutina_264684314 Inga_vera_264684316 Inga_acreana_264684192 Inga_adenophylla_264684198 Inga_adenophylla_264684202 Inga_barbata_264684206 Inga_capitata_264684208 Inga_cocleensis_257062598 Inga_cocleensis_264684214 Inga_edulis_224612238 Inga_feuillei_224612244 Inga_laurina_264684218 Inga_leiocalycina_264684228 Inga_macrophylla_264684230 Inga_marginata_264684238 Inga_oerstediana_264684250 Inga_oerstediana_264684252 Inga_punctata_264684264 Inga_sapindoides_264684282 Inga_sapindoides_264684284 Inga_sapindoides_264684286 Inga_sapindoides_264684288 Inga_sapindoides_264684290 Inga_sapindoides_264684294 Inga_sellowiana_264684298 Inga_thibaudiana_264684308 Inga_thibaudiana_264684310 Inga_feuillei_224612240 Inga_feuillei_224612242 Inga_vera_264684318 Inga_punctata_264684266 Inga_edulis_224612236 Inga_punctata_264684268 
Babiana_odorata_306990998 Babiana_mucronata_306990992 Babiana_fragrans_306990976 Babiana_pubescens_306991007 Babiana_patula_306991001 Babiana_stricta_306991024 Babiana_villosa_306991035 Babiana_scabrifolia_306991018 Babiana_symmetrantha_306991025 Babiana_cedarbergensis_306990965 Babiana_fourcadei_306990975 Babiana_lobata_306990988 Babiana_minuta_306990990 Babiana_rubella_306991014 Babiana_mucronata_306990993 Babiana_rubrocyanea_306991015 Babiana_angustifolia_306990959 Babiana_salteri_306991016 Babiana_tubiformis_306991030 Babiana_longicollis_306990989 Babiana_auriculata_306990962 Babiana_sambucina_306990964 Babiana_crispa_306990968 Babiana_horizontalis_306990980 Babiana_lineolata_306990987 Babiana_scariosa_306991019 Babiana_secunda_306991020 Babiana_arenicola_306990960 Babiana_confusa_306990967 Babiana_dregei_306990971 Babiana_regia_306991011 Babiana_tanquana_306991026 Babiana_ecklonii_306990972 Babiana_geniculata_306990978 Babiana_nana_306990982 Babiana_planifolia_306991005 Babiana_tubiflora_306991031 Babiana_blanda_306990963 Babiana_torta_306991027 Babiana_tubulosa_306991032 Babiana_attenuata_306990961 Babiana_cuneata_306990969 Babiana_engysiphon_306990973 Babiana_papyracea_306990999 Babiana_noctiflora_306990997 Babiana_striata_306991023 Babiana_hypogea_306990981 Babiana_aff_306990957 Babiana_lewisiana_306990986 Babiana_nana_306990995 Babiana_pygmaea_306991009 Babiana_petiolata_306991003 Babiana_namaquensis_306990994 Babiana_pilosa_306991004 
Crocus_abantensis_159797415 Crocus_ancyrensis_159797355 Crocus_angustifolius_159797301 Crocus_biflorus_159797181 Crocus_biflorus_159797193 Crocus_biflorus_159797321 Crocus_biflorus_159797323 Crocus_cancellatus_159797249 Crocus_cancellatus_159797257 Crocus_cancellatus_159797275 Crocus_cancellatus_159797279 Crocus_chrysanthus_159797203 Crocus_cyprius_159797171 Crocus_dalmaticus_159797379 Crocus_etruscus_159797413 Crocus_flavus_159797313 Crocus_gargaricus_159797311 Crocus_gargaricus_159797325 Crocus_hartmannianus_159797419 Crocus_hermoneus_159797339 Crocus_kotschyanus_159797167 Crocus_kotschyanus_159797239 Crocus_kotschyanus_159797245 Crocus_leichtlinii_159797385 Crocus_ligusticus_159797331 Crocus_niveus_159797255 Crocus_niveus_167643888 Crocus_pulchellus_159797241 Crocus_reticulatus_159797175 Crocus_reticulatus_159797327 Crocus_robertianus_159797237 Crocus_rujanensis_159797369 Crocus_sieberi_159797201 Crocus_sieberi_159797207 Crocus_sieberi_159797293 Crocus_sieberi_159797365 Crocus_sieheanus_159797329 Crocus_speciosus_159797243 Crocus_speciosus_159797361 Crocus_speciosus_159797363 Crocus_tommasinianus_159797305 Crocus_vallicola_159797395 Crocus_veluchensis_159797215 Crocus_vernus_159797209 Crocus_x_159797227 Crocus_vernus_159797367 Crocus_cvijicii_159797359 
Silene_dioica_313718532 Silene_dioica_313718534 Silene_dioica_313718536 Silene_dioica_313718538 Silene_dioica_313718540 Silene_dioica_313718542 Silene_dioica_313718544 Silene_dioica_313718546 Silene_heuffelii_313718548 Silene_latifolia_313718550 Silene_latifolia_313718552 Silene_latifolia_313718554 Silene_latifolia_313718556 Silene_latifolia_313718558 Silene_latifolia_313718560 Silene_latifolia_313718562 Silene_latifolia_313718564 Silene_latifolia_313718570 Silene_latifolia_313718572 Silene_latifolia_313718576 Silene_latifolia_313718578 Silene_schwarzenbergii_313718005 Silene_latifolia_313718566 Silene_latifolia_313718574 Silene_diclinis_313718530 
Agave_aff_197724552 Agave_angustiarum_197724542 Agave_aurea_197724538 Agave_capensis_197724540 Agave_convallis_197724544 Agave_petrophila_197724546 Agave_rhodacantha_197724556 Agave_striata_197724548 Agave_striata_197724550 Agave_titanota_197724560 Agave_triangularis_197724562 Agave_victoriae_197724564 Furcraea_longaeva_197724582 Agave_salmiana_197724558 Agave_guiengola_197724568 Agave_nizandensis_197724574 Agave_gentryi_197724572 Agave_parviflora_197724576 Agave_potatorum_197724578 Agave_lechuguilla_197724570 
Panax_ginseng_306754823 Panax_japonicus_306754825 Panax_japonicus_306754829 Panax_japonicus_306754835 Panax_japonicus_306754837 Panax_japonicus_306754839 Panax_japonicus_306754841 Panax_japonicus_306754843 Panax_japonicus_306754845 Panax_japonicus_306754847 Panax_japonicus_306754849 Panax_japonicus_306754853 Panax_japonicus_306754855 Panax_japonicus_306754857 Panax_notoginseng_306754831 Panax_quinquefolius_306754863 
Paris_delavayi_295847945 Paris_fargesii_295847943 Paris_luquanensis_295847937 Paris_marmorata_295847935 Paris_polyphylla_295847931 Paris_polyphylla_295847939 Paris_polyphylla_295847941 Paris_polyphylla_295847947 Paris_polyphylla_295847949 Paris_polyphylla_295847951 Paris_polyphylla_295847953 Paris_polyphylla_295847957 Paris_polyphylla_295847959 Paris_polyphylla_295847961 Paris_polyphylla_295847963 Paris_vietnamensis_295847933 
Tolpis_barbata_261599248 Tolpis_coronopifolia_261599254 Tolpis_farinulosa_261599258 Tolpis_glabrescens_261599260 Tolpis_glabrescens_261599262 Tolpis_laciniata_261599264 Tolpis_lagopoda_261599268 Tolpis_sp_261599278 Tolpis_sp_261599280 Tolpis_succulenta_261599270 Tolpis_webbii_261599272 Tolpis_webbii_261599274 Tolpis_coronopifolia_261599252 
Crocus_cartwrightianus_159797281 Crocus_cartwrightianus_159797411 Crocus_hadriaticus_159797251 Crocus_moabiticus_159797405 Crocus_oreocreticus_167643890 Crocus_oreocreticus_167643892 Crocus_pallasii_159797345 Crocus_pallasii_159797417 Crocus_sativus_159797247 Crocus_thomasii_159797335 Crocus_pallasii_159797271 
Crocus_aerius_159797315 Crocus_almehensis_159797383 Crocus_antalyensis_159797185 Crocus_autranii_159797393 Crocus_biflorus_159797319 Crocus_candidus_159797189 Crocus_gilanicus_159797349 Crocus_olivieri_159797229 Crocus_olivieri_159797231 Crocus_scharojanii_159797389 
Crocus_biflorus_159797179 Crocus_biflorus_159797199 Crocus_biflorus_159797211 Crocus_biflorus_159797221 Crocus_biflorus_159797233 Crocus_biflorus_159797343 Crocus_chrysanthus_159797191 Crocus_chrysanthus_159797295 Crocus_danfordiae_159797173 
Crocus_aleppicus_159797399 Crocus_boryi_159797265 Crocus_boulosii_159797381 Crocus_fleischeri_159797197 Crocus_laevigatus_159797287 Crocus_pestalozzae_159797297 Crocus_tournefortii_159797337 Crocus_veneris_159797401 
Crocus_cambessedesii_159797267 Crocus_corsicus_159797165 Crocus_imperati_159797307 Crocus_imperati_159797423 Crocus_minimus_159797217 Crocus_serotinus_159797261 Crocus_serotinus_159797263 Crocus_versicolor_159797195 
Magnolia_grandiflora_164513539 Magnolia_guatemalensis_164513541 Magnolia_grandiflora_290585167 Magnolia_grandiflora_246971116 Magnolia_officinalis_290585169 Magnolia_grandiflora_240253531 Magnolia_guatemalensis_240253534 Magnolia_virginiana_240253536 
Potentilla_discolor_290585219 Duchesnea_indica_290585255 Potentilla_chinensis_290585271 Potentilla_chinensis_290585273 Potentilla_multicaulis_290585217 Potentilla_supina_290585205 Potentilla_supina_290585207 Potentilla_tanacetifolia_285020661 
Viola_acuminata_255503838 Viola_grypoceras_255503850 Viola_grypoceras_255503852 Viola_grypoceras_255503854 Viola_kusanoana_255503846 Viola_mirabilis_255503848 Viola_sacchalinensis_255503840 
Foeniculum_vulgare_182410709 Foeniculum_vulgare_290585351 Foeniculum_vulgare_290585353 EM366 EM372 Anethum_foeniculoides_351720315 EM365 
Rosa_arvensis_242818135 Rosa_canina_242818147 Metasequoia_glyptostroboides_289190055 Rosa_bella_290585233 Rosa_chinensis_285020705 Rosa_laevigata_285020659 Rosa_multifiora_285020651 
Panax_ginseng_290585443 Panax_japonicus_290585457 Panax_japonicus_290585459 Panax_japonicus_290585461 Panax_notoginseng_290585445 Panax_notoginseng_290585447 Panax_quinquefolius_290585453 
Anacyclus_pyrethrum_182410735 EM449_Reversed EM408 EM450_Reversed Matricaria_discoidea_314911150 EM448_Reversed EM444_Reversed 
Inga_acreana_257062580 Inga_tomentosa_257062644 Inga_ruiziana_224612286 Inga_rusbyi_264684274 Inga_gracilior_224612248 Inga_mortoniana_264684242 Inga_sp_224612290 
Protium_gallicum_224986904 Protium_gallicum_224986906 Protium_gallicum_224986902 Protium_gallicum_224986900 Protium_gallicum_224986914 Protium_trifoliolatum_224986924 
Trichilia_pallida_224987456 Trichilia_pallida_224987458 Trichilia_cipo_224987452 Trichilia_surinamensis_224987460 Trichilia_cipo_224987450 Trichilia_cipo_224987454 
Cedrela_saltensis_315139509 Cedrela_sp_315139507 Cedrela_fissilis_315139526 Cedrela_montana_315139530 Cedrela_angustifolia_315139528 Cedrela_odorata_315613923 
Viola_diamantiaca_255503866 Viola_raddeana_255503860 Viola_rossii_255503862 Viola_rossii_255503864 Viola_verecunda_255503856 Viola_verecunda_255503858 
Aristolochia_fontanesii_182410725 Aristolochia_pistolochia_182410731 Aristolochia_paucinervis_182410729 Aristolochia_pistolochia_164513457 Aristolochia_pistolochia_240253370 EM405 
Crataegus_laevigata_242817748 Crataegus_monogyna_242817852 Chaenomeles_sinensis_285020675 Pyrus_hopeiensis_285020655 Crataegus_mollis_314910954 Sorbus_aria_242817767 
Artemisia_vulgaris_314910850 Artemisia_arctica_290491028 Artemisia_arctisibirica_290491026 Artemisia_borealis_290491024 Artemisia_furcata_290491022 Artemisia_kruhsiana_290491018 
Tolpis_calderae_261599250 Tolpis_crassiuscula_261599256 Tolpis_lagopoda_261599266 Tolpis_sp_261599276 Tolpis_sp_261599282 Tolpis_sp_261599284 
Rubus_cochinchinensis_285020707 Rubus_cochinchinensis_285020711 Rubus_cochinchinensis_285020713 Rubus_idaeus_197943956 Rubus_idaeus_197943962 Rubus_occidentalis_314911262 
Sanguisorba_officinalis_285020645 Sanguisorba_officinalis_285020647 Sanguisorba_officinalis_285020649 Sanguisorba_officinalis_290585203 Sanguisorba_officinalis_290585209 Sanguisorba_officinalis_290585211 
EM377 OA1_Reversed OA4 Dioscorea_communis_351720319 OA2 EM452_Reversed 
Persea_americana_168829789 Rhodostemonodaphne_frontinensis_168829795 Cinnamomum_camphora_168829699 Rhodostemonodaphne_kunthiana_168829797 Ocotea_sp_168829783 
Daucus_carota_290585357 Daucus_carota_182410715 Daucus_carota_242817762 Daucus_carota_290585359 Daucus_carota_314910970 
Virectaria_angustifolia_209739151 Virectaria_belingana_209739153 Virectaria_belingana_209739157 Virectaria_procumbens_209739177 Virectaria_belingana_209739155 
Citrus_maxima_290585519 Citrus_maxima_290585521 Citrus_maxima_290585523 Citrus_reticulata_290585513 Citrus_sinensis_290585531 
Datura_inoxia_240252480 Datura_inoxia_290585305 Datura_metel_290585309 Datura_metel_290585311 Datura_stramonium_240253443 
Fraxinus_chinensis_290585179 Fraxinus_nigra_314911028 Fraxinus_pennsylvanica_314911030 Syringa_vulgaris_314911338 Fraxinus_pennsylvanica_314911032 
Silene_latifolia_197943992 Silene_latifolia_197943994 Silene_vulgaris_197943996 Silene_vulgaris_197943998 EM428 
Acacia_exuvialis_167890573 Acacia_tortilis_167890583 Acacia_tortilis_351720309 Acacia_exuvialis_167890571 Acacia_tortilis_167890585 
Inga_bourgonii_257062590 Inga_marginata_224612256 Inga_bourgonii_224612232 Inga_marginata_264684234 Inga_marginata_264684236 
Inga_nobilis_257062626 Inga_nobilis_224612270 Inga_nobilis_264684246 Inga_vismiifolia_224612312 Inga_punctata_224612274 
Inga_sertulifera_224612298 Inga_umbellifera_224612306 Inga_umbellifera_224612308 Inga_umbellifera_257062646 Inga_umbratica_224612310 
Bunium_bulbocastanum_351720335 EM410 Bunium_pachypodum_351720331 Bunium_incrassatum_351720333 Bunium_alpinum_351720299 
Crocus_graveolens_159797213 Crocus_hyemalis_159797403 Crocus_olivieri_159797373 Crocus_vitellinus_159797291 
Cirsium_arvense_242818070 Cirsium_japonicum_290585017 Cirsium_setosum_290585013 Cirsium_setosum_290585015 
Scalesia_crockeri_160419722_Reversed Scalesia_helleri_160419718_Reversed Scalesia_pedunculata_160419716_Reversed Scalesia_stewartii_160419714_Reversed 
Dactylorhiza_foliosa_198279208 Dactylorhiza_maculata_198279230 Dactylorhiza_foliosa_240253439 Dactylorhiza_maculata_240253441 
Solanum_dulcamara_242818168 Solanum_dulcamara_197944002 Solanum_dulcamara_197944004 Solanum_dulcamara_314911314 
Carlina_gummifera_182410733 Carlina_lanata_351720295 EM437 EM397 
Polygonum_aviculare_242817717 Fallopia_japonica_219944451 Polygonum_aviculare_197943868 Polygonum_aviculare_197943870 
Vitis_riparia_314911426 Parthenocissus_inserta_314911184 Vitis_riparia_314911424 OA3 
Allium_tuberosum_290584761 Allium_tuberosum_290584763 Allium_tuberosum_290584765 Allium_tuberosum_290584767 
Aloe_arborescens_290584779 Aloe_barbadensi_290584783 Aloe_vera_290584775 Aloe_vera_290584777 
Angelica_dahurica_240253366 Angelica_dahurica_290585339 Angelica_dahurica_290585341 Angelica_decursiva_290585361 
Asparagus_cochinchinensis_290584801 Asparagus_schoberioides_290584805 Mu73_Asparagus_aphyllus Mu75_Asparagus_albus 
Betula_insignis_240253379 Betula_papyrifera_197943786 Betula_papyrifera_197943788 Betula_pendula_240253381 
Citrus_aurantium_240253407 Citrus_medica_290585511 Citrus_medica_290585535 Citrus_reticulata_240253409 
Populus_alba_240253612 Populus_balsamifera_197943892 Populus_deltoides_197943894 Populus_tremula_240253614 
Stemona_japonica_290584739 Stemona_tuberosa_290584731 Stemona_tuberosa_290584735 Stemona_tuberosa_290584737 
Ficus_bernaysii_246971004 Ficus_abutilifolia_167890653 Ficus_abutilifolia_167890655 Ficus_abutilifolia_167890657 
Inga_acuminata_257062582 Inga_sapindoides_224612294 Inga_acuminata_224612228 Inga_venusta_257062648 
Inga_ruiziana_257062632 Inga_laurina_264684272 Inga_laurina_264684270 Inga_ruiziana_224612284 
Inga_goldmanii_224612246 Inga_goldmanii_257062602 Inga_multijuga_224612266 Inga_multijuga_257062624 
Corrigiola_telephiifolia_351720311 EM376 EM367 EM421 
EM425 EM356 EM371 Kundmannia_sicula_351720337 
EM364 EM363 EM411 Acacia_gummifera_351720325 
Cinnamomum_triplinerve_168829704 Machilus_rimosa_168829793 Ocotea_puberula_168829777 
Chrysophyllum_argenteum_224987574 Chrysophyllum_prieurii_224987576 Pouteria_sp_224987654 
Duguetia_surinamensis_224986834 Duguetia_surinamensis_224986836 Duguetia_surinamensis_224986832 
Eperua_falcata_224987092 Eperua_falcata_224987094 Eperua_grandiflora_224987116 
Lecythis_idatimon_224987344 Lecythis_idatimon_224987346 Lecythis_idatimon_224987348 
Quararibea_duckei_224987390 Quararibea_duckei_224987392 Quararibea_duckei_224987402 
Cedrela_sp_315139513 Cedrela_weberbaueri_315139522 Cedrela_molinensis_315613917 
Crocus_carpetanus_159797223 Crocus_nevadensis_159797371 Crocus_pelistericus_159797391 
Conyza_canadensis_314910940 Erigeron_philadelphicus_314911006 Erigeron_strigosus_314911008 
Solidago_gigantea_314911320 Solidago_rugosa_314911322 Euthamia_graminifolia_314911020 
Viola_collina_255503834 Viola_hondoensis_255503836 Viola_hondoensis_255503910 
Cynanchum_mongolicum_290585113 Vincetoxicum_atratum_290585111 Vincetoxicum_rossicum_314910964 
Verbena_officinalis_290585125 Verbena_hastata_314911378 Verbena_stricta_314911380 
Ziziphus_jujuba_290585395 Ziziphus_jujuba_290585397 Ziziphus_jujuba_290585399 
Drimia_polyantha_309274556 Drimia_wightii_309274564 Drimia_wightii_309274562 
Sonchus_asper_242817978 Sonchus_asper_197944046 Sonchus_asper_197944048 
Epilobium_tetragonum_242817666 Epilobium_hirsutum_242817756 Epilobium_parviflorum_242817685 
Smilax_aspera_182410851 Smilax_herbacea_314911310 Smilax_herbacea_314911312 
Geum_urbanum_242817918 Geum_aleppicum_290585259 Geum_aleppicum_290585261 
Cornus_sanguinea_242817972 Cornus_alternifolia_197943792 Cornus_alternifolia_197943794 
Ribes_rubrum_242817728 Ribes_cynosbati_314911246 Ribes_lacustre_314911248 
Virectaria_multiflora_209739167 Virectaria_multiflora_209739169 Virectaria_multiflora_209739173 
Virectaria_sp_209739179 Virectaria_procumbens_209739175 Virectaria_major_209739165 
Inula_montana_182410765 Inula_britanica_290585045 Inula_britanica_290585047 
Stephanodaphne_oblongifolia_164513611 Stephanodaphne_cremostachya_240253647 Stephanodaphne_oblongifolia_240253649 
Trifolium_pratense_242817841 Trifolium_pratense_197944094 Trifolium_pratense_197944096 
Amygdalus_davidiana_285020689 Prunus_persica_290585263 Prunus_sibirica_285020695 
Acer_negundo_197943754 Acer_negundo_197943756 Acer_negundo_314910792 
Achillea_wilsoniana_290585091 Achillea_wilsoniana_290585093 Achillea_millefolium_242817891 
Anemarrhena_asphodeloides_290584829 Anemarrhena_asphodeloides_290584831 Anemarrhena_asphodeloides_290584833 
Artemisia_argyi_290584997 Artemisia_gmelinii_290585003 Artemisia_lavandulifolia_290585081 
Aster_tataricus_290585095 Solidago_canadensis_197944014 Solidago_canadensis_197944016 
Desmodium_styracifolium_290584887 Desmodium_styracifolium_290584891 Desmodium_styracifolium_290584893 
Erigeron_annuus_197943812 Erigeron_annuus_197943814 Erigeron_philadelphicus_314911004 
Fritillaria_affinis_240253479 Lilium_concolor_290584823 Lilium_pumilum_290584817 
Pogostemon_cablin_171918537 Pogostemon_cablin_305377135 Pogostemon_cablin_305377137 
Polygonatum_macropodium_290584791 Polygonatum_odoratum_290584825 Polygonatum_odoratum_290584827 
Rheum_officinale_219944433 Rheum_officinale_290585547 Rheum_officinale_290585549 
Rubus_crataegifolius_290585253 Rubus_idaeus_197943954 Rubus_idaeus_197943958 
Senecio_scandens_290585059 Senecio_scandens_290585061 Senecio_scandens_290585063 
Trifolium_repens_197944100 Trifolium_repens_197944102 Trifolium_repens_242818100 
Viburnum_lentago_197944118 Viburnum_lentago_197944120 Viburnum_lentago_314911394 
Viola_adunca_314911402 Viola_labradorica_314911410 Viola_rostrata_314911418 
Viola_blanda_314911406 Viola_cucullata_314911412 Viola_macloskeyi_314911414 
Combretum_apiculatum_167890603 Combretum_apiculatum_167890607 Combretum_apiculatum_167890605 
Heteromorpha_arborescens_167890689 Heteromorpha_arborescens_167890691 Heteromorpha_arborescens_167890693 
Rhus_gueinzii_167890715 Rhus_gueinzii_167890719 Rhus_gueinzii_167890717 
Rhus_transvaalensis_167890727 Rhus_transvaalensis_167890731 Rhus_transvaalensis_167890729 
Inga_sp_257062616 Inga_tenuistipula_257062640 Inga_tenuis_224612296 
EM379 EM438_Reversed EM390_Reversed 
EM417 Elaeoselinum_meoides_351720317 EM414 
Toona_sinensis_315139543 Cedrela_tonduzii_315139537 Toona_ciliata_315613927 
EM373 EM399 EM409 
EM382 EM424 Eryngium_tricuspidatum_351720321 
Agave_datylio_197724554 Furcraea_guatemalensis_197724580 
Dactylorhiza_elata_198278906 Dactylorhiza_maculata_198279228 
Manfreda_hauniensis_197724584 Polianthes_graminifolia_197724586 
Laurus_azorica_168829724 Laurus_nobilis_168829726 
Sassafras_albidum_168829803 Neolitsea_aciculata_168829760 
Rhodostemonodaphne_kunthiana_168829799 Rhodostemonodaphne_penduliflora_168829801 
Beilschmiedia_pendula_168829689 Beilschmiedia_pendula_168829687 
Ambelania_acida_224986860 Ambelania_acida_224986862 
Amphirrhox_longifolia_224987684 Amphirrhox_longifolia_224987686 
Andira_aubletii_224987194 Andira_aubletii_224987196 
Bauhinia_guianensis_224987056 Bauhinia_sp_224987058 
Bocoa_prouacensis_224987064 Bocoa_prouacensis_224987066 
Carapa_procera_224987444 Carapa_procera_224987446 
Casearia_sp_224987568 Casearia_sp_224987570 
Cordia_sagotii_224986888 Cordia_sp_224986886 
Dendrobangia_boliviana_224986930 Dendrobangia_boliviana_224986932 
Dicorynia_guianensis_224987082 Dicorynia_guianensis_224987084 
Erisma_uncinatum_224987690 Erisma_uncinatum_224987692 
Eschweilera_chartaceifolia_224987272 Eschweilera_chartaceifolia_224987274 
Eschweilera_coriacea_224987276 Eschweilera_coriacea_224987278 
Eschweilera_pedicellata_224987320 Eschweilera_simiorum_224987322 
Fusaea_longifolia_224986830 Fusaea_longifolia_224986842 
Guettarda_acreana_224987544 Guettarda_acreana_224987546 
Gustavia_hexapetala_224987324 Gustavia_hexapetala_224987326 
Helicostylis_pedunculata_224987466 Maquira_calophylla_224987468 
Inga_acreana_224987130 Inga_sp_224987162 
Inga_brachystachys_224987134 Inga_brachystachys_224987136 
Inga_huberi_224987138 Inga_huberi_224987140 
Inga_leiocalycina_224987142 Inga_leiocalycina_224987144 
Inga_nouragensis_224987148 Inga_nouragensis_224987150 
Iryanthera_sagotiana_224987478 Iryanthera_sagotiana_224987480 
Lacmellea_aculeata_224986874 Lacmellea_aculeata_224986876 
Lacunaria_crenata_224987532 Lacunaria_crenata_224987534 
Lecythis_poiteaui_224987370 Lecythis_poiteaui_224987372 
Micropholis_venulosa_224987594 Micropholis_venulosa_224987598 
Minquartia_guianensis_224987520 Minquartia_guianensis_224987522 
Neea_floribunda_224987514 Neea_floribunda_224987516 
Parkia_ulei_224987168 Pseudopiptadenia_psilostachya_224987172 
Poraqueiba_guianensis_224987210 Poraqueiba_guianensis_224987212 
Pouteria_gongrijpii_224987620 Pouteria_gongrijpii_224987622 
Pouteria_macrocarpa_224987634 Pouteria_macrocarpa_224987636 
Pouteria_sp_224987652 Pouteria_sp_224987656 
Pradosia_ptychandra_224987666 Pradosia_ptychandra_224987668 
Protium_sagotianum_224986918 Protium_sagotianum_224986916 
Pseudopiptadenia_suaveolens_224987174 Pseudopiptadenia_suaveolens_224987176 
Qualea_rosea_224987694 Qualea_rosea_224987696 
Simaba_cedron_224987672 Simaba_polyphylla_224987674 
Siparuna_decipiens_224987676 Siparuna_pachyantha_224987678 
Sloanea_guianensis_224987042 Sloanea_sp_224987044 
Sterculia_multiovula_224987410 Sterculia_speciosa_224987426 
Sterculia_pruriens_224987412 Sterculia_pruriens_224987418 
Sterculia_pruriens_224987416 Sterculia_pruriens_224987414 
Strychnos_erichsonii_224987124 Strychnos_sp_224987380 
Swartzia_sp_224987188 Swartzia_sp_224987190 
Theobroma_subincanum_224987430 Theobroma_subincanum_224987432 
Trymatococcus_oligandrus_224987474 Trymatococcus_oligandrus_224987476 
Unonopsis_perrottetii_224986846 Unonopsis_perrottetii_224986848 
Unonopsis_rufescens_224986852 Unonopsis_rufescens_224986854 
Virola_kwatae_224987492 Virola_michelii_224987494 
Caryodaphnopsis_cogolloi_168829695 Caryodaphnopsis_sp_168829697 
Galium_palustre_314911048 Galium_tinctorium_314911050 
Cedrela_sp_315139539 Cedrela_dugesii_315139534 
Crocus_adanensis_159797219 Crocus_paschei_159797387 
Crocus_kerndorffiorum_159797397 Crocus_nerimaniae_159797341 
Crocus_korolkowii_159797205 Crocus_michelsonii_159797333 
Crocus_kotschyanus_159797351 Crocus_ochroleucus_159797309 
Crocus_malyi_159797225 Crocus_malyi_159797299 
Toona_ciliata_315139541 Toona_sinensis_315139545 
Asarum_canadense_314910852 Asarum_canadense_314910854 
Fraxinus_americana_314911026 Olea_europaea_291513471 
Geum_aleppicum_314911060 Geum_canadense_314911062 
Lespedeza_angustifolia_312146532 Lespedeza_capitata_312146538 
Lespedeza_bicolor_312146534 Lespedeza_buergeri_312146536 
Lespedeza_frutescens_312146564 Lespedeza_procumbens_312146586 
Limonium_rigualii_164513527 Limonium_thiniense_164513529 
Nicotiana_noctiflora_164513563 Nicotiana_petunioides_164513565 
Blumea_paniculata_169835463_Reversed Blumea_saxatilis_169835465_Reversed 
Panax_pseudoginseng_306754861 Panax_stipuleanatus_306754833 
Phillyrea_latifolia_291513467 Phillyrea_media_291513465 
Thapsia_garganica_182410701 Thapsia_platycarpa_182410707 
Akebia_trifoliata_290585177 Akebia_quinata_290585175 
Asarum_maximum_290585137 Asarum_forbesii_290585135 
Cryptotaenia_japonica_290585355 Cryptotaenia_canadensis_314910962 
Dioscorea_collettii_290585403 Dioscorea_nipponica_290585401 
Oxyria_digyna_290585099 Oxyria_digyna_219944457 
Periploca_sepium_290585119 Periploca_sepium_290585117 
Lotus_corniculatus_242818090 Lotus_corniculatus_314911132 
Ulmus_glabra_242817981 Ulmus_procera_242817990 
Verbascum_dentifolium_182410849 Verbascum_thapsus_314911376 
Portulaca_oleracea_290585129 Portulaca_oleracea_314911208 
Tamarix_amplexicaulis_182410861 Tamarix_chinensis_290584843 
Linaria_tristis_164513531 Linaria_tristis_240253519 
Linaria_vulgaris_164513533 Linaria_vulgaris_240253521 
Prunus_avium_242818158 Cerasus_pseudocerasus_290585283 
Calystegia_sepium_242818143 Calystegia_sepium_314910874 
Myosotis_sylvatica_242817770 Myosotis_sylvatica_314911166 
Convolvulus_arvensis_242817865 Convolvulus_arvensis_314910938 
Hedera_helix_242817678 Hedera_nepalensis_290585441 
Aristolochia_californica_164513455 Aristolochia_californica_240253368 
Charybdis_maritima_182410811 Charybdis_maritima_182410807 
Tamarix_africana_182410855 Tamarix_gallica_182410857 
Saponaria_glutinosa_182410771 Saponaria_officinalis_314911290 
Sambucus_nigra_242818082 Sambucus_racemosa_314911284 
Vicia_tetrasperma_242818038 Vicia_tetrasperma_314911400 
Cynara_baetica_182410753 Cynara_humilis_182410755 
Prunus_spinosa_242818150 Prunus_cerasifera_290585291 
Sabicea_medusula_209739139 Stipularia_elliptica_209739135 
Rumex_sanguineus_242818113 Rumex_japonicus_219944463 
Jacobaea_erucifolia_242817725 Senecio_vulgaris_242817849 
Virectaria_herbacoursi_209739159 Virectaria_herbacoursi_209739161 
Sorbus_aria_164513605 Sorbus_rupicola_164513607 
Cimicifuga_foetida_290585163 Cimicifuga_foetida_290585161 
Acer_rubrum_197943762 Acer_rubrum_197943764 
Allium_macrostemon_290584821 Allium_senescens_290584793 
Amaranthus_hybridus_240253356 Amaranthus_spinosus_240253358 
Amygdalus_persica_285020635 Armeniaca_mume_285020673 
Aralia_nudicaulis_314910838 Aralia_racemosa_314910840 
Arisaema_erubescens_290585571 Epipremnum_aureum_290585433 
Asparagus_trichophyllus_290584807 Asparagus_trichophyllus_290584809 
Belamcanda_chinensis_290584797 Belamcanda_chinensis_290584799 
Bidens_pilosa_290584999 Bidens_pilosa_290585001 
Cannabis_sativa_290584865 Cannabis_sativa_290584867 
Celosia_argentea_290585469 Celosia_cristata_290585465 
Centipeda_minima_290585025 Centipeda_minima_290585027 
Chaenomeles_cathayensis_285020665 Chaenomeles_speciosa_285020677 
Chamaecrista_fasciculata_240253395 Chamaecrista_nictitans_240253397 
Coffea_myrtifolia_240253413 Coffea_mauritiana_240253411 
Cosmos_bipinnata_290585065 Cosmos_bipinnata_290585067 
Cypripedium_calceolus_240253435 Cypripedium_micranthum_240253437 
Eucalyptus_globulus_240253471 Eucalyptus_melliodora_246970997 
Eupatorium_fortunei_290585051 Eupatorium_fortunei_290585053 
Eupatorium_perfoliatum_197943830 Eupatorium_perfoliatum_197943832 
Eutrochium_maculatum_197943826 Eutrochium_maculatum_197943828 
Fallopia_aubertii_219944441 Fallopia_multiflora_219944449 
Fallopia_convolvulus_197943876 Fallopia_convolvulus_197943878 
Frangula_alnus_197943944 Frangula_alnus_197943946 
Gaillardia_pulchella_290585073 Gaillardia_pulchella_290585075 
Horsfieldia_basifissa_240253495 Horsfieldia_hellwigii_240253497 
Howea_belmoreana_240253499 Howea_forsteriana_240253501 
Iris_tectorum_290585505 Iris_tectorum_290585507 
Lactuca_serriola_197943838 Lactuca_serriola_197943840 
Limonium_rigualii_240253515 Limonium_thiniense_240253517 
Malus_baccata_285020685 Malus_micromalus_285020699 
Menispermum_dauricum_290584949 Sinomenium_acutum_290584951 
Mitella_diphylla_314911160 Tiarella_cordifolia_314911346 
Murraya_exotica_290585525 Murraya_exotica_290585527 
Myristica_fatua_240253562 Myristica_globosa_240253564 
Nicotiana_noctiflora_240253566 Nicotiana_petunioides_240253568 
Ophiopogon_japonicus_290584787 Ophiopogon_japonicus_290584789 
Paeonia_kavachensis_240253578 Paeonia_tenuifolia_240253580 
Persicaria_hydropiper_197943880 Persicaria_hydropiper_197943882 
Phellodendron_amurense_290585515 Phellodendron_chinense_290585509 
Pilea_fontana_314911192 Pilea_pumila_314911194 
Polygonatum_sibiricum_290584751 Polygonatum_sibiricum_290584753 
Populus_balsamifera_197943890 Populus_grandidentata_197943904 
Potentilla_ancistrifolia_290585221 Potentilla_ancistrifolia_290585223 
Potentilla_centigrana_285020693 Potentilla_simulatrix_285020641 
Prenanthes_macrophylla_290585019 Prenanthes_tatarinowii_290585049 
Prinsepia_sinensis_290585213 Prinsepia_uniflora_290585267 
Pueraria_montana_290584935 Pueraria_montana_290584937 
Reineckia_carnea_290584755 Rohdea_japonica_290584811 
Rhamnus_alnifolia_197943932 Rhamnus_alnifolia_197943934 
Rhamnus_cathartica_197943936 Rhamnus_cathartica_197943938 
Rheum_palmatum_219944435 Rheum_tanguticum_219944437 
Ribes_alpinum_314911242 Ribes_rubrum_314911250 
Rubus_allegheniensis_197943948 Rubus_allegheniensis_197943950 
Rubus_odoratus_197943972 Rubus_odoratus_197943974 
Sabal_minor_240253637 Sabal_etonia_240253635 
Salix_babylonica_197943976 Salix_babylonica_197943978 
Salix_eriocephala_197943984 Salix_eriocephala_197943986 
Sigesbeckia_orientalis_290585021 Sigesbeckia_orientalis_290585023 
Solanum_nigrum_290585301 Solanum_nigrum_290585303 
Sophora_microphylla_240253639 Sophora_toromiro_240253641 
Sorbaria_kirilowii_285020657 Sorbaria_sorbifolia_290585289 
Spiraea_mongolica_290585235 Spiraea_trilobata_290585239 
Stemona_japonica_290584741 Stemona_sessilifolia_290584743 
Stephania_tetrandra_290584953 Stephania_tetrandra_290584955 
Symphyotrichum_ciliolatum_197944056 Symphyotrichum_ciliolatum_197944058 
Tragopogon_porrifolius_290585071 Tragopogon_dubius_314911354 
Trigonella_foenum_290584943 Trigonella_foenum_182410791 
Trillium_erectum_314911360 Trillium_erectum_314911362 
Typha_angustifolia_197944106 Typha_angustifolia_197944108 
Veronicastrum_axillare_290585489 Veronicastrum_stenostachyum_290585487 
Viburnum_acerifolium_197944114 Viburnum_acerifolium_197944116 
Xanthium_sibiricum_290585007 Xanthium_sibiricum_290585009 
Elaeocarpus_undulatus_240253459 Elaeocarpus_alternifolius_240253457 
EM402 Mu97_Ruta_montana 
Acacia_nigrescens_167890577 Acacia_nigrescens_167890579 
Brachylaena_huillensis_167890597 Brachylaena_huillensis_167890599 
Hyphaene_coriacea_167890697 Hyphaene_coriacea_167890699 
Myrothamnus_flabellifolia_167890709 Myrothamnus_flabellifolia_167890711 
Searsia_leptodictya_167890721 Searsia_leptodictya_167890725 
Solanum_panduriforme_167890733 Solanum_panduriforme_167890735 
Steganotaenia_araliacea_167890739 Steganotaenia_araliacea_167890741 
Strychnos_decussata_167890747 Strychnos_decussata_167890749 
Strychnos_madagascariensis_167890753 Strychnos_madagascariensis_167890755 
Xerophyta_retinervis_167890767 Xerophyta_retinervis_167890769 
Tilia_americana_314911348 Tilia_americana_314911350 
Inga_auristellae_257062588 Inga_auristellae_224612230 
Inga_marginata_257062612 Inga_marginata_224612262 
Inga_leiocalycina_224612252 Inga_spectabilis_224612302 
Inga_multijuga_224612264 Inga_chocoensis_224612234 
Inga_nobilis_224612272 Inga_nobilis_224612268 
Inga_punctata_224612280 Inga_punctata_224612226 
Syzygium_longipes_240253653 Syzygium_furfuraceum_240253651 
Zygia_sp_257062578 Zygia_sp_257062574 
Ferula_communis_351720303 EM433 
Ziziphus_lotus_351720297 EM440 
Musa_acuminata_227001286 Musa_acuminata_227001288 
Musa_acuminata_227001290 Musa_itinerans_227001332 
Musa_balbisiana_227001318 Musa_balbisiana_227001320 
Musa_campestris_227001392 Musa_campestris_227001394 
Musa_paracoccinea_227001382 Musa_paracoccinea_227001384 
Musa_textilis_227001370 Musa_textilis_227001374 
EM413 OA10 
EM432 EM442 
Mu38_Catananche_caerula Mu39_Catananche_montana 
EM403 Corrigiola_litoralis_351720307 
Echinops_fontqueri_351720329 EM407 
Mu89_Armeria_choulettiana Mu88_Armeria_atlantica 
Solanum_lycopersicum_163311513 
Babiana_curviscapa_306990970 
Babiana_patersoniae_306991000 
Babiana_leipoldtii_306990985 
Lethedon_cernua_214028143 
Arnhemia_cryptantha_214028139 
Gymnadenia_conopsea_198279232 
Babiana_virescens_306991037 
Beilschmiedia_tawa_168829693 
Babiana_cinnamomea_306990966 
Babiana_unguiculata_306991033 
Tritonia_disticha_306991040 
Babiana_ambigua_306990958 
Sparaxis_variegata_306991042 
Nectandra_cissiflora_168829735 
Psychotria_mapourioides_224987560 
Cyanixia_socotrana_306991039 
Actinodaphne_glabra_168829681 
Actinodaphne_pruinosa_168829683 
Beilschmiedia_pendula_168829691 
Cinnamomum_verum_168829710 
Chasmanthe_aethiopica_306991041 
Abarema_jupunba_224987050 
Acacia_tenuifolia_224987052 
Allophylus_angustatus_224987566 
Anacardium_spruceanum_224986824 
Andira_sp_224987054 
Apeiba_glabra_224987382 
Apeiba_petoumo_224987384 
Aspidosperma_cruentum_224986870 
Aspidosperma_marcgravianum_224986872 
Bagassa_guianensis_224987462 
Bauhinia_siqueiraei_224987060 
Bauhinia_sp_224987062 
Bignoniaceae_sp_224986884 
Brosimum_guianense_224987464 
Carapa_procera_224987442 
Chimarrhis_turbinata_224987540 
Clusia_grandiflora_224987022 
Cordia_sp_224986892 
Couratari_oblongifolia_224987270 
Dacryodes_cuspidata_224986894 
Diplotropis_purpurea_224987090 
Duroia_eriopila_224987542 
Eugenia_coffeifolia_224987506 
Eugenia_cucullata_224987508 
Eugenia_macrocalyx_224987510 
Glycydendron_amazonicum_224987048 
Goupia_glabra_224987208 
Hymenaea_courbaril_224987126 
Hymenolobium_flavum_224987128 
Inga_acrocephala_224987132 
Inga_paraensis_224987152 
Isertia_coccinea_224987558 
Lonchocarpus_sp_224987166 
Macfadyena_unguis_224986868 
Manilkara_huberi_224987588 
Micropholis_guyanensis_224987592 
Micropholis_obscura_224987596 
Myrtaceae_sp_224987512 
Naucleopsis_guianensis_224987470 
Oenocarpus_bataua_224986882 
Perebea_guianensis_224987472 
Petrea_volubilis_224987682 
Pouteria_sp_224987658 
Protium_decandrum_224986898 
Protium_sagotianum_224986920 
Qualea_rosea_224987698 
Quararibea_duckei_224987386 
Quiina_guianensis_224987538 
Rinorea_sp_224986946 
Ruizterania_albiflora_224987700 
Schefflera_decaphylla_224986880 
Sextonia_rubra_224987266 
Stryphnodendron_moricolor_224987178 
Swartzia_benthamiana_224987180 
Swartzia_leblondii_224987182 
Swartzia_panacoco_224987184 
Swartzia_polyphylla_224987186 
Symphonia_globulifera_224987024 
Tabernaemontana_disticha_224986878 
Tachigali_sp_224987192 
Talisia_microphylla_224987572 
Terminalia_guyanensis_224987026 
Thyrsodium_puberulum_224986826 
Unonopsis_perrottetii_224986850 
Cypripedium_calceolus_164513487 
Cypripedium_henryi_164513489 
Galium_aparine_314911038 
Galium_aparine_314911040 
Galium_lanceolatum_314911044 
Galium_verum_314911052 
Mitchella_repens_314911158 
Cedrela_salvadorensis_315139536 
Crocus_asumaniae_159797259 
Crocus_banaticus_159797303 
Crocus_baylopiorum_159797183 
Crocus_biflorus_159797177 
Crocus_biflorus_159797187 
Crocus_biflorus_159797253 
Crocus_biflorus_159797407 
Crocus_cancellatus_159797283 
Crocus_caspius_159797377 
Crocus_goulimyi_159797285 
Crocus_imperati_159797421 
Crocus_longiflorus_159797277 
Crocus_niveus_159797269 
Crocus_pallasii_159797347 
Crocus_scardicus_159797409 
Norantea_guianensis_224987436 
Syringodea_bifucata_159797169 
Tigridia_pavonia_159797159 
Actaea_rubra_314910800 
Ageratina_altissima_314911014 
Agrimonia_gryposepala_314910802 
Amaranthus_retroflexus_314910814 
Ambrosia_artemisiifolia_314910816 
Anaphalis_margaritacea_314910822 
Antennaria_neglecta_314910830 
Arctium_minus_314910842 
Atriplex_patula_314910860 
Bidens_cernua_314910864 
Bidens_frondosa_314910868 
Campylotropis_macrocarpa_312146522 
Carpinus_caroliniana_314910890 
Carya_cordiformis_314910892 
Centaurea_jacea_314910900 
Cichorium_intybus_314910920 
Cirsium_arvense_314910924 
Cirsium_vulgare_314910926 
Drymocallis_arguta_314911212 
Eudianthe_laeta_313718524 
Fragaria_virginiana_314911024 
Hieracium_aurantiacum_314911072 
Hieracium_caespitosum_314911076 
Hieracium_pilosella_314911078 
Hybanthus_concolor_255503912 
Hylodesmum_oldhamii_312146524 
Hylodesmum_podocarpum_312146526 
Inula_helenium_314911092 
Kummerowia_stipulacea_312146528 
Kummerowia_striata_312146530 
Lapsana_communis_314911104 
Lespedeza_hirta_312146558 
Lespedeza_virginica_312146596 
Lonicera_canadensis_314911126 
Malva_neglecta_314911148 
Persicaria_hydropiper_314911202 
Prunus_virginiana_314911222 
Rhamnus_cathartica_314911238 
Rhus_typhina_314911240 
Rudbeckia_triloba_314911266 
Rumex_crispus_314911268 
Sanguinaria_canadensis_314911288 
Silene_akinfievii_313718526 
Silene_ammophila_313718528 
Silene_latifolia_313718568 
Silene_macrodonta_313718580 
Silene_marizii_313718582 
Silene_pygmaea_313718001 
Silene_quadriloba_313718003 
Sisyrinchium_montanum_314911304 
Sonchus_oleraceus_314911326 
Stellaria_longifolia_314911328 
Symphyotrichum_puniceum_314911334 
Symphyotrichum_x_314911336 
Viola_brevistipulata_255503832 
Viola_ovato_255503844 
Viola_websteri_255503842 
Galinsoga_quadriradiata_314911036 
Huperzia_lucidula_314911082 
Cedrela_sp_315613925 
Tetragastris_altissima_224986928 
Malus_pumila_314911146 
Moraea_pallida_164513551 
Moraea_simplex_164513553 
Dacryodes_sp_224986896 
Tussilago_farfara_314911368 
Betula_insignis_164513467 
Betula_pendula_164513469 
Capsicum_annuum_257196340 
Inula_helenium_314911090 
Xylopia_nitida_224986858 
Cedrela_odorata_315139515 
Cerastium_fontanum_314910902 
Dioscorea_bulbifera_164513491 
Dioscorea_schimperiana_164513493 
Panax_japonicus_306754827 
Panax_japonicus_306754851 
Panax_trifolius_306754859 
Solanum_melongena_257196345_Reversed 
Blumea_mollis_169835461_Reversed 
Blumea_napifolia_169835462_Reversed 
Sophora_microphylla_164513601 
Sophora_toromiro_164513603 
Blumea_sinuata_169835467_Reversed 
Armeniaca_mume_290585231 
Nabalus_altissimus_314911216 
Packera_paupercula_314911182 
Crataegus_monogyna_291513509 
Fontanesia_phillyreoides_291513463 
Fraxinus_angustifolia_291513479 
Fraxinus_excelsior_291513477 
Fraxinus_ornus_291513475 
Hedera_helix_291513521 
Humulus_lupulus_291513507 
Ipomoea_batatas_155197427 
Ligustrum_vulgare_291513473 
Phillyrea_angustifolia_291513469 
Prunus_spinosa_291513501 
Rosa_canina_291513527 
Rubus_caesius_291513533 
Rubus_ulmifolius_291513535 
Ulmus_minor_291513495 
Agave_antillarum_197724566 
Glycyrrhiza_glabra_182410777 
Inga_punctata_257062630 
Strychnos_nux_290585141 
Aristolochia_baetica_182410727 
Gentiana_macrophylla_290585105 
Peganum_harmala_182410863 
Clematis_hexapetala_290585155 
Quararibea_duckei_224987388 
Aristolochia_kwangsiensis_290585133 
Miconia_acuminata_224987438 
Arctium_minus_242817941 
Ruta_chalepensis_182410841 
Cynanchum_paniculatum_290585115 
Haplophyllum_broussonetianum_182410867 
Dichroa_febrifuga_290585121 
Chrysanthemum_x_257196333 
Clematis_montana_290585173 
Leucanthemum_vulgare_242817868 
Talinum_paniculatum_290585131 
Thapsia_transtagana_182410705 
Angelica_sinensis_290585343 
Aristolochia_debilis_290585139 
Daucus_muricatus_182410721 
Drymaria_cordata_290585385 
Forsythia_suspensa_290585181 
Nerium_oleander_182410723 
Serissa_serissoides_290585193 
Stellaria_vestita_290585389 
Adina_pilulifera_290585199 
Ampelopsis_japonica_290585185 
Coptis_deltoidea_290585159 
Diospyros_kaki_290585393 
Gardenia_jasminoides_290585197 
Oldenlandia_diffusa_290585191 
Retama_monosperma_182410787 
Rhus_chinensis_290585189 
Babiana_flabellifolia_306990974 
Carlina_macrophylla_182410769 
Duranta_erecta_290585123 
Ficus_pumila_290585367 
Ilex_aquifolium_242818125 
Potentilla_reptans_242818052 
Punica_granatum_290585381 
Acer_pseudoplatanus_242817995 
Babiana_framesii_306990977 
Centaurea_nigra_242817952 
Tilia_x_242818179 
Daucus_crinitus_182410711 
Stachys_sylvatica_242818140 
Drimia_indica_309274558 
Anacyclus_homogamus_182410741 
Chaerophyllum_temulum_242818033 
Launaea_arborescens_182410751 
Populus_alba_164513587 
Populus_tremula_164513589 
Thapsia_villosa_182410703 
Weinmannia_fraxinea_164513617 
Weinmannia_sp_164513619 
Erophaca_baetica_182410781 
Populus_euphratica_182410847 
Daucus_setifolius_182410713 
Tamarix_canariensis_182410859 
Drimia_indica_309274560 
Lamium_album_242817948 
Lathyrus_pratensis_242817876 
Ruta_angustifolia_182410843 
Acer_campestre_242817812 
Catananche_arenaria_182410747 
Catananche_lutea_182410745 
Lapsana_communis_242817915 
Ononis_natrix_182410785 
Tragopogon_pratensis_242818166 
Astragalus_armatus_182410783 
Fraxinus_excelsior_242817998 
Heracleum_sphondylium_242817909 
Ligustrum_vulgare_242818155 
Potentilla_sterilis_242818188 
Rubia_peregrina_182410839 
Daucus_durieua_182410717 
Datura_stramonium_156535374 
Hekistocarpa_minutiflora_209739125 
Hieracium_leyianum_164513515 
Hieracium_pellucidum_164513517 
Ambrosia_trifida_156535332 
Anacyclus_radiatus_182410737 
Angelica_archangelica_156535338 
Angelica_dahurica_156535340 
Datura_metel_156535372 
Myrcia_coumeta_164513559 
Myrcia_fallax_164513561 
Sanicula_europaea_242817720 
Crepis_sp_242817899 
Odontites_vernus_242817704 
Pulicaria_mauritanica_182410759 
Stellaria_graminea_242817788 
Glycyrrhiza_foetida_182410779 
Populus_nigra_182410875 
Pulicaria_undulata_182410761 
Torilis_japonica_242817688 
Trifolium_dubium_242818060 
Hyacinthoides_non_242817836 
Stellaria_holostea_241993471 
Adoxa_moschatellina_242817820 
Centaurium_erythraea_242817681 
Retama_raetam_182410789 
Sabicea_hierniana_209739137 
Atriplex_patula_242817736 
Blumea_lanceolaria_169835459_Reversed 
Cedrela_odorata_315139516 
Charybdis_undulata_182410809 
Dioscorea_communis_242818131 
Galium_mollugo_242818006 
Glechoma_hederacea_242818049 
Rubus_rudis_242818087 
Sabicea_arborea_209739129 
Ambrosia_artemisiifolia_156535330 
Anacyclus_clavatus_182410739 
Anthriscus_sylvestris_242817817 
Carlina_brachylepis_182410767 
Plumbago_europaea_182410821 
Uncaria_sinensis_290585195 
Vicia_sepium_242817987 
Daucus_aureus_182410719 
Mercurialis_perennis_242817776 
Mu44_Pulicaria_odora 
Pimpinella_saxifraga_242817673 
Scorzonera_pseudopygmea_182410749 
Fraxinus_angustifolia_182410813 
Paeonia_kavachensis_164513571 
Artemisia_glomerata_290491020 
Prunus_virginiana_156535466 
Pulicaria_paludosa_182410757 
Sabicea_mexicana_209739145 
Sabicea_xanthotricha_209739149 
Viburnum_setigerum_156535490 
Echinops_spinosissimus_182410763 
Sabicea_nobilis_209739143 
Tamridaea_capsulifera_209954121 
Inga_laurina_257062622 
Sabicea_caminata_209739131 
Sabicea_ceylanica_209739133 
Sabicea_mildbraedii_209739141 
Hekistocarpa_minutiflora_209739123 
Sabicea_aspera_209739127 
Virectaria_multiflora_209739171 
Virectaria_sp_209954123 
Blumea_lacera_169835458_Reversed 
Populus_alba_182410845 
Sabicea_venosa_209739147 
Inga_edulis_257062600 
Sesamum_indicum_182410817 
Asparagus_altissimus_182410797 
Stephanodaphne_cremostachya_164513609 
Limoniastrum_feei_182410825 
Schizolobium_amazonicum_256709074 
Schizolobium_parahyba_256709076 
Withania_frutescens_182410871 
Miscanthus_sacchariflorus_164513547 
Miscanthus_sinensis_164513549 
Mussaenda_pinatubensis_209739181 
Virectaria_major_209739163 
Warszewiczia_coccinea_209739183 
Dianthus_superbus_290585387 
Ligusticum_jeholense_290585347 
Abrus_mollis_290584895 
Abutilon_theophrasti_314910788 
Acacia_catechu_290584923 
Acacia_confusa_290584975 
Achyranthes_bidentata_290585467 
Adenanthera_pavonina_290584973 
Aesculus_chinensis_290585187 
Ageratum_conyzoides_290585037 
Aglaia_korthalsii_240253351 
Aglaia_odoratissima_240253353 
Agrimonia_pilosa_285020663 
Allium_macrostemon_290584819 
Aloe_vera_290584781 
Alstonia_scholaris_290584995 
Ambrosia_artemisiifolia_240253360 
Ambrosia_trifida_240253362 
Amelanchier_laevis_314910818 
Amphicarpaea_bracteata_314910820 
Angelica_archangelica_240253364 
Anisomeles_indica_171918563 
Arctium_lappa_290585043 
Arenaria_serpyllifolia_314910844 
Argemone_mexicana_290585503 
Arisaema_sikokianum_290585569 
Artemisia_annua_290585033 
Asparagus_cochinchinensis_290584803 
Aster_ageratoides_290585069 
Astragalus_chinensis_290584911 
Astragalus_hancockii_290584909 
Astragalus_mongholicus_290584915 
Baphicacanthus_cusia_290585097 
Betula_alleghaniensis_197943782 
Betula_alleghaniensis_197943784 
Bidens_frondosa_314910866 
Broussonetia_papyrifera_290584855 
Brugmansia_arborea_290585307 
Caltha_palustris_314910872 
Campanula_rapunculoides_314910876 
Caragana_arborescens_290584925 
Carica_papaya_285020653 
Carthamus_tinctorius_290585031 
Caulophyllum_thalictroides_314910894 
Celosia_cristata_290585463 
Centella_asiatica_290585345 
Chelidonium_majus_290585501 
Chelone_glabra_314910908 
Chenopodium_album_314910910 
Chenopodium_simplex_314910912 
Chisocheton_ceramicus_240253399 
Chisocheton_cumingianus_240253401 
Chlorophytum_elatum_290584759 
Chrysanthemum_lavandulifolium_290585083 
Chrysosplenium_americanum_314910918 
Claytonia_caroliniana_314910930 
Clintonia_borealis_314910936 
Cocculus_orbiculatus_290584959 
Cocculus_orbiculatus_290584961 
Commelina_communis_290585497 
Convallaria_majalis_290584773 
Cordyline_fruticosa_290584835 
Coreopsis_pubescens_314910944 
Crotalaria_usaramoensis_290584881 
Croton_tiglium_290584847 
Cryptocarya_alba_240253423 
Cryptocarya_triplinervis_240253429 
Cullen_corylifolium_290584877 
Cynoglossum_officinale_314910966 
Dalbergia_odorifera_290584903 
Dendrobium_densiflorum_208612090 
Dendrobium_findlayanum_208612082 
Dendrobium_jenkinsii_208612096 
Dendrobium_parciflorum_208612106 
Desmodium_canadense_314910972 
Desmodium_styracifolium_290584889 
Dicentra_canadensis_314910974 
Dichrocephala_benthamii_290585077 
Diervilla_lonicera_314910976 
Dioscorea_bulbifera_240253449 
Dioscorea_schimperiana_240253451 
Dirca_palustris_314910982 
Disporum_cantoniense_290584813 
Dracaena_cochinchinensis_290584757 
Duchesnea_indica_285020691 
Duchesnea_indica_290585257 
Eclipta_prostrata_290585039 
Elaeagnus_umbellata_314910990 
Eleutherococcus_gracilistylus_290585455 
Eleutherococcus_sessiliflorus_290585451 
Emilia_sonchifolia_290585085 
Emilia_sonchifolia_290585087 
Erythronium_americanum_314911012 
Fagopyrum_dibotrys_219944439 
Fibraurea_recisa_290584957 
Flemingia_macrophylla_290584879 
Flueggea_virosa_290584861 
Fordia_cauliflora_290584885 
Fritillaria_micrantha_240253481 
Fritillaria_unibracteata_290584745 
Galium_boreale_314911042 
Galium_mollugo_314911046 
Gerbera_anandria_290585011 
Glechoma_longituba_171918539 
Gleditsia_sinensis_290584941 
Glochidion_eriocarpum_290584859 
Gnetum_montanum_289190033 
Gueldenstaedtia_multiflora_290584933 
Gynura_bicolor_290585029 
Gynura_procumbens_290585055 
Hamamelis_virginiana_314911066 
Harpullia_longipetala_240253485 
Hedysarum_polybotrys_290584913 
Heliconia_bihai_240253487 
Heliconia_caribaea_240253489 
Hemerocallis_fulva_314911068 
Hieracium_piloselloides_314911080 
Himalaiella_nivea_290585089 
Houttuynia_cordata_290585317 
Humulus_scandens_290584869 
Hydrangea_macrophylla_240253503 
Hydrangea_xanthoneura_240253505 
Hydrophyllum_virginianum_314911084 
Ilex_paraguariensis_240253509 
Indigofera_tinctoria_290584901 
Ipomoea_nil_290585493 
Ipomoea_purpurea_290585495 
Jatropha_podagrica_290584853 
Juglans_nigra_314911096 
Juniperus_chinensis_289190017 
Kerria_japonica_285020715 
Lablab_purpureus_290584907 
Lactuca_canadensis_197943834 
Lactuca_canadensis_197943836 
Laggera_alata_290585041 
Laportea_canadensis_314911102 
Lathyrus_davidii_290584919 
Leontopodium_leontopodioides_290585035 
Leonurus_cardiaca_314911108 
Leonurus_japonicus_171918541 
Lespedeza_floribunda_290584921 
Lilium_davidii_290584747 
Linaria_vulgaris_314911118 
Liriope_platyphylla_290584771 
Litsea_collina_240253523 
Litsea_cubeba_290585537 
Lobelia_inflata_240253529 
Lotus_corniculatus_290584875 
Lycium_chinense_290585295 
Lythrum_salicaria_314911138 
Magnolia_biondii_290585171 
Maianthemum_bifolium_290584815 
Maianthemum_japonicum_290584785 
Malus_pumila_314911144 
Malva_sylvestris_240253540 
Medicago_lupulina_314911152 
Medicago_sativa_314911154 
Melilotus_albus_314911156 
Mimetes_arboreus_240253542 
Mimetes_hirtus_240253544 
Mitella_nuda_314911162 
Monstera_deliciosa_290585559 
Moraea_simplex_240253550 
Morus_alba_290585369 
Mosla_chinensis_171918559 
Myosotis_laxa_314911164 
Myrcia_coumeta_240253558 
Myrcia_fallax_240253560 
Nandina_domestica_290585475 
Notopterygium_franchetii_290585349 
Opuntia_fragilis_240253574 
Opuntia_humifusa_240253576 
Osmorhiza_claytonii_314911176 
Ostrya_virginiana_314911180 
Oxalis_griffithii_290584845 
Paris_verticillata_295847955 
Penstemon_digitalis_314911186 
Persicaria_lapathifolia_219944465 
Persicaria_tinctoria_219944467 
Phryma_leptostachya_314911188 
Phylica_arborea_240253588 
Phylica_paniculata_240253590 
Physalis_alkekengi_290585297 
Physalis_heterophylla_314911190 
Physalis_pubescens_290585299 
Picea_meyeri_289190061 
Picea_wilsonii_289190075 
Pithecellobium_clypearia_290584927 
Pithecellobium_clypearia_290584929 
Polygonatum_involucratum_290584749 
Polygonum_aviculare_197943872 
Polygonum_aviculare_197943874 
Polygonum_bistorta_219944443 
Polygonum_orientale_219944447 
Polygonum_plebeium_219944459 
Populus_tremuloides_197943908 
Potentilla_fragarioides_285020671 
Potentilla_fruticosa_290585225 
Potentilla_nivea_290585281 
Protea_angustata_240253620 
Protea_witzenbergiana_240253622 
Prunus_cerasifera_285020717 
Prunus_virginiana_240253624 
Prunus_x_240253626 
Pueraria_peduncularis_290584939 
Rehmannia_glutinosa_290585485 
Rhamnus_cathartica_197943942 
Rhaponticum_uniflorum_290585057 
Ribes_americanum_314911244 
Robinia_pseudoacacia_314911252 
Rosa_blanda_314911258 
Rosa_chinensis_285020703 
Rosa_multifiora_290585215 
Rosa_rugosa_285020669 
Rubus_cochinchinensis_285020709 
Rubus_hirsutus_285020639 
Rubus_parvifolius_285020667 
Rudbeckia_hirta_314911264 
Salix_bebbiana_314911276 
Salix_eriocephala_197943980 
Salix_eriocephala_197943982 
Salix_exigua_197943988 
Salix_exigua_197943990 
Sambucus_canadensis_314911282 
Sanguinaria_canadensis_314911286 
Sanguisorba_officinalis_285020643 
Saururus_chinensis_290585319 
Scorzonera_austriaca_290585079 
Scrophularia_ningpoensis_290585491 
Sedum_acre_314911296 
Shuteria_involucrata_290584931 
Sisyrinchium_montanum_314911306 
Smilax_chinensis_290584729 
Solanum_laciniatum_290585293 
Solanum_lycopersicum_314911316 
Solanum_nigrum_197944008 
Solanum_nigrum_197944010 
Solanum_nigrum_197944012 
Sonchus_arvensis_314911324 
Sophora_flavescens_290584899 
Sophora_tonkinensis_290584883 
Spiraea_pubescens_290585269 
Stemona_tuberosa_290584733 
Streptopus_lanceolatus_314911330 
Symphyotrichum_ericoides_197944062 
Symphyotrichum_ericoides_197944064 
Symphyotrichum_pilosum_197944086 
Symphyotrichum_pilosum_197944088 
Tadehagi_triquetrum_290584897 
Taraxacum_platypecidum_290585005 
Taxodium_distichum_290585375 
Tetradium_ruticarpum_290585533 
Tetrapanax_papyrifer_290585449 
Tinospora_sagittata_290584963 
Torreya_grandis_283765571 
Toxicodendron_radicans_314911352 
Trachelospermum_jasminoides_290584993 
Trifolium_aureum_314911358 
Trifolium_repens_197944104 
Trillium_grandiflorum_314911364 
Triosteum_aurantiacum_314911366 
Ulmus_americana_314911370 
Uvularia_grandiflora_314911374 
Verbena_urticifolia_314911382 
Viburnum_cotinifolium_240253665 
Vicia_cracca_314911396 
Vicia_sativa_314911398 
Vigna_angularis_290584917 
Viola_arvensis_314911404 
Viola_canadensis_314911408 
Vitex_negundo_290585127 
Whitfordiodendron_filipes_290584905 
Zanthoxylum_bungeanum_290585517 
Zanthoxylum_nitidum_290585529 
Cirsium_vulgare_314910928 
Commelina_imberbis_240253415 
Sium_suave_314911308 
Viburnum_setigerum_240253667 
Ficus_erythrosperma_240253477 
Terminalia_complanata_240253659 
Plantago_major_164513585 
Polyalthia_glauca_240253608 
Polyalthia_oblongifolia_240253610 
Thevetia_peruviana_241139607 
Alstonia_scholaris_241138602 
Commelina_purpurea_240253417 
Ilex_opaca_240253507 
Moraea_pallida_240253548 
Acacia_exuvialis_167890575 
Catananche_caespitosa_182410743 
Cranichis_ciliilabia_167890473 
Ponthieva_racemosa_167890529 
Ponthieva_racemosa_167890533 
Searsia_leptodictya_167890723 
Corrigiola_litoralis_182410873 
Rauvolfia_tetraphylla_241138600 
Zygia_sp_257062576 
Inga_brevipes_257062592 
Inga_chartacea_257062596 
Inga_sp_257062606 
Inga_sp_257062618 
Cyclopogon_comosus_167890475 
Planchonella_ripicola_240253618 
Inga_marginata_224612258 
Inga_striata_264684306 
Canarium_oleosum_246978482 
Drimia_indica_309274554 
EM404 
Ensete_glaucum_227001460 
Musa_ingens_227001454 
Apocynum_androsaemifolium_314910832 
Solidago_canadensis_314911318 
EM435 
EM451 
EM429 
EM447 
EM391_Reversed 
EM453 
Phylica_arborea_164513575 
Phylica_paniculata_164513577 
Inga_jinicuil_224612250 
Silene_filipetala_351720345 
Mu99_Ruta_angustifolia 
Cedrela_oaxacensis_315139532 
Hieracium_caespitosum_314911074 
EM423 
Inga_tenuistipula_224612304 
EM362 
Magydaris_panacifolia_351720301 
Mu54_Bryonia_dioica 
Mu65_Trigonella_gladiata 
Scolymus_hispanicus_351720293 
Chenopodium_simplex_314910914 
EM387 
Eryngium_triquetrum_351720323 
EM368 
EM374 
EM378 
EM395 
EM398 
EM416 
EM430 
Harpullia_arborea_240253483 
Mu104_Verbascum_sinuatum 
Mu108_Tamarix_aphylla 
EM412 
Silene_portensis_351720343 
Ammoides_pusilla_351720313 
EM361_Reversed 
Silene_vulgaris_351720341 
EM446 
Inga_ruiziana_224612282 
Plumeria_rubra_241140623 
Eryngium_campestre_351720305 
Cerastium_fontanum_242817797 
EM431 
Carthamus_pinnatus_351720347 
Mu82_Pinus_halapensis 
OA11 
Jacobaea_vulgaris_242817671 
Carlina_involucrata_351720327 
Eryngium_ilicifolium_351720339 
Mu86_Limoniastrum_monopetalum 
Mu85_Limoniastrum_guyonianum 
OA8 
EM358 
Leucanthemum_vulgare_314911116 
EM422 
Hypochaeris_radicata_242817873 
Taraxacum_officinale_242817785 
Scalesia_aspera_160419720_Reversed 
