# Supplementary material for: Molecular Identification of Commercialized Medicinal Plants in Southern Morocco
Source: PLoS One. 2012 Jun 27;7(6):e39459. doi: 10.1371/journal.pone.0039459 (PMC3384669; doi:10.1371/journal.pone.0039459)
Supplement: Data S8 — Blastclust output psbA-trnH. (TXT) [file pone.0039459.s008.txt]

Petunia_bonjardinensis_63021846 Petunia_integrifolia_82623524 Petunia_integrifolia_82623525 Petunia_integrifolia_82623526 Petunia_integrifolia_82623530 Petunia_integrifolia_82623542 Petunia_integrifolia_82623527 Petunia_integrifolia_82623528 Petunia_integrifolia_82623531 Petunia_integrifolia_82623532 Petunia_integrifolia_82623539 Petunia_integrifolia_82623541 Petunia_integrifolia_82623552 Petunia_integrifolia_82623517 Petunia_integrifolia_82623518 Petunia_integrifolia_82623522 Petunia_integrifolia_82623529 Petunia_integrifolia_82623536 Petunia_integrifolia_82623540 Petunia_integrifolia_82623550 Petunia_integrifolia_82623558 Petunia_integrifolia_82623561 Petunia_integrifolia_82623563 Petunia_integrifolia_82623569 Petunia_littoralis_82623578 Petunia_littoralis_82623579 Petunia_littoralis_82623580 Petunia_littoralis_82623581 Petunia_littoralis_82623582 Petunia_littoralis_82623583 Petunia_integrifolia_82623519 Petunia_integrifolia_82623520 Petunia_integrifolia_82623521 Petunia_integrifolia_82623523 Petunia_integrifolia_82623543 Petunia_integrifolia_82623545 Petunia_integrifolia_82623546 Petunia_integrifolia_82623547 Petunia_integrifolia_82623551 Petunia_integrifolia_82623553 Petunia_integrifolia_82623556 Petunia_integrifolia_82623557 Petunia_integrifolia_82623559 Petunia_integrifolia_82623560 Petunia_integrifolia_82623562 Petunia_integrifolia_82623565 Petunia_integrifolia_82623566 Petunia_integrifolia_82623585 Petunia_integrifolia_82623535 Petunia_integrifolia_82623544 Petunia_integrifolia_82623554 Petunia_integrifolia_82623567 Petunia_integrifolia_82623568 Petunia_integrifolia_82623570 Petunia_integrifolia_82623575 Petunia_integrifolia_82623533 Petunia_integrifolia_82623534 Petunia_integrifolia_82623537 Petunia_integrifolia_82623571 Petunia_integrifolia_82623572 Petunia_integrifolia_82623573 Petunia_integrifolia_82623574 Petunia_integrifolia_82623576 Petunia_integrifolia_82623577 Petunia_integrifolia_82623564 Petunia_littoralis_82623584 Petunia_littoralis_63021828 Petunia_bonjardinensis_63021841 Petunia_secreta_63021825 Petunia_exserta_63021822 Petunia_axillaris_86278878 Petunia_axillaris_86278879 Petunia_axillaris_86278977 Petunia_axillaris_86278980 Petunia_axillaris_86278981 Petunia_axillaris_86278982 Petunia_axillaris_86278984 Petunia_exserta_86278932 Petunia_exserta_86278933 Petunia_exserta_86278934 Petunia_exserta_86278935 Petunia_exserta_86278936 Petunia_exserta_86278937 Petunia_exserta_86278938 Petunia_exserta_86278939 Petunia_exserta_86278940 Petunia_exserta_86278941 Petunia_exserta_86278942 Petunia_exserta_86278948 Petunia_exserta_86278952 Petunia_exserta_86278953 Petunia_exserta_86278962 Petunia_exserta_86278963 Petunia_exserta_86278964 Petunia_exserta_86278965 Petunia_exserta_86278966 Petunia_exserta_86278967 Petunia_exserta_86278968 Petunia_exserta_86278969 Petunia_exserta_86278970 Petunia_exserta_86278971 Petunia_exserta_86278972 Petunia_exserta_86278973 Petunia_axillaris_86278875 Petunia_axillaris_86278876 Petunia_axillaris_86278877 Petunia_axillaris_86278917 Petunia_axillaris_86278918 Petunia_axillaris_86278919 Petunia_axillaris_86278978 Petunia_axillaris_86278979 Petunia_exserta_86278943 Petunia_exserta_86278944 Petunia_exserta_86278945 Petunia_exserta_86278946 Petunia_exserta_86278947 Petunia_exserta_86278949 Petunia_exserta_86278950 Petunia_exserta_86278951 Petunia_exserta_86278954 Petunia_exserta_86278955 Petunia_scheideana_111550544 Petunia_scheideana_111550545 Petunia_scheideana_111550546 Petunia_altiplana_111550305 Petunia_altiplana_111550315 Petunia_altiplana_111550329 Petunia_altiplana_111550330 Petunia_altiplana_111550331 Petunia_altiplana_111550332 Petunia_altiplana_111550333 Petunia_altiplana_111550335 Petunia_altiplana_111550337 Petunia_bonjardinensis_111550429 Petunia_bonjardinensis_111550431 Petunia_bonjardinensis_111550432 Petunia_bonjardinensis_111550433 Petunia_integrifolia_82623555 Petunia_littoralis_63021829 Petunia_littoralis_63021830 Petunia_littoralis_63021831 Petunia_scheideana_111550539 Petunia_scheideana_111550540 Petunia_scheideana_111550541 Petunia_scheideana_111550542 Petunia_scheideana_111550543 Petunia_scheideana_111550547 Petunia_scheideana_111550548 Petunia_scheideana_111550549 Petunia_scheideana_111550550 Petunia_scheideana_111550551 Petunia_scheideana_111550552 Petunia_scheideana_111550553 Petunia_scheideana_111550554 Petunia_scheideana_111550555 Petunia_scheideana_111550556 Petunia_scheideana_111550557 Petunia_scheideana_111550558 Petunia_scheideana_111550559 Petunia_scheideana_111550560 Petunia_scheideana_111550561 Petunia_scheideana_111550562 Petunia_scheideana_111550563 Petunia_scheideana_111550564 Petunia_scheideana_111550565 Petunia_scheideana_111550566 Petunia_scheideana_111550567 Petunia_scheideana_111550568 Petunia_scheideana_111550569 Petunia_scheideana_111550573 Petunia_altiplana_111550299 Petunia_altiplana_111550300 Petunia_altiplana_111550302 Petunia_altiplana_111550303 Petunia_altiplana_111550304 Petunia_altiplana_111550308 Petunia_altiplana_111550310 Petunia_altiplana_111550342 Petunia_altiplana_111550378 Petunia_bonjardinensis_111550395 Petunia_bonjardinensis_111550396 Petunia_bonjardinensis_111550398 Petunia_bonjardinensis_111550399 Petunia_integrifolia_63021838 Petunia_scheideana_111550570 Petunia_altiplana_111550306 Petunia_altiplana_111550307 Petunia_altiplana_111550339 Petunia_altiplana_111550340 Petunia_bonjardinensis_111550392 Petunia_bonjardinensis_111550393 Petunia_bonjardinensis_111550394 Petunia_bonjardinensis_111550434 Petunia_bonjardinensis_111550435 Petunia_bonjardinensis_111550436 Petunia_bonjardinensis_111550437 Petunia_integrifolia_63021837 Petunia_integrifolia_63021839 Petunia_mantiqueirensis_111550449 Petunia_mantiqueirensis_111550450 Petunia_mantiqueirensis_111550451 Petunia_mantiqueirensis_111550452 Petunia_mantiqueirensis_111550453 Petunia_mantiqueirensis_111550454 Petunia_mantiqueirensis_111550455 Petunia_mantiqueirensis_111550456 Petunia_mantiqueirensis_111550461 Petunia_mantiqueirensis_111550462 Petunia_mantiqueirensis_111550463 Petunia_mantiqueirensis_111550464 Petunia_mantiqueirensis_111550465 Petunia_mantiqueirensis_111550466 Petunia_mantiqueirensis_111550467 Petunia_mantiqueirensis_111550468 Petunia_mantiqueirensis_111550469 Petunia_saxicola_63021833 Petunia_scheideana_63021861 Petunia_secreta_63021826 Petunia_secreta_63021827 
Vitis_davidii_339648300_Reversed Vitis_adenoclada_339648312_Reversed Vitis_amurensis_339648326_Reversed Vitis_amurensis_339648328_Reversed Vitis_amurensis_339648330_Reversed Vitis_arizonica_339648234_Reversed Vitis_arizonica_339648378_Reversed Vitis_balansana_339648334_Reversed Vitis_balansana_339648336_Reversed Vitis_betulifolia_339648320_Reversed Vitis_betulifolia_339648342_Reversed Vitis_bryoniifolia_339648308_Reversed Vitis_bryoniifolia_339648338_Reversed Vitis_bryoniifolia_339648340_Reversed Vitis_cinerea_339648246_Reversed Vitis_coignetiae_339648354_Reversed Vitis_davidii_339648298_Reversed Vitis_davidii_339648318_Reversed Vitis_ficifolia_339648322_Reversed Vitis_flexuosa_339648302_Reversed Vitis_flexuosa_339648324_Reversed Vitis_flexuosa_339648344_Reversed Vitis_flexuosa_339648350_Reversed Vitis_girdiana_339648230_Reversed Vitis_hancockii_339648296_Reversed Vitis_heyneana_339648332_Reversed Vitis_heyneana_339648346_Reversed Vitis_heyneana_339648348_Reversed Vitis_piasezkii_339648306_Reversed Vitis_pseudoreticulata_339648292_Reversed Vitis_pseudoreticulata_339648294_Reversed Vitis_pseudoreticulata_339648352_Reversed Vitis_romanetii_339648310_Reversed Vitis_rotundifolia_339648370_Reversed Vitis_rotundifolia_339648372_Reversed Vitis_rotundifolia_339648374_Reversed Vitis_sinocinerea_339648314_Reversed Vitis_vinifera_339648356_Reversed Vitis_vinifera_339648358_Reversed Vitis_vinifera_339648360_Reversed Vitis_vinifera_339648362_Reversed Vitis_vinifera_339648366_Reversed Vitis_vinifera_339648368_Reversed Vitis_wilsonae_339648316_Reversed Vitis_acerifolia_339648282_Reversed Vitis_acerifolia_339648284_Reversed Vitis_aestivalis_339648240_Reversed Vitis_aestivalis_339648268_Reversed Vitis_aestivalis_339648270_Reversed Vitis_aestivalis_339648272_Reversed Vitis_balansana_339648304_Reversed Vitis_bellula_339648286_Reversed Vitis_biformis_339648254_Reversed Vitis_biformis_339648256_Reversed Vitis_blancoi_339648290_Reversed Vitis_bloodworthiana_339648258_Reversed Vitis_bourgaeana_339648248_Reversed Vitis_chunganensis_339648280_Reversed Vitis_chungii_339648264_Reversed Vitis_cinerea_339648238_Reversed Vitis_cinerea_339648242_Reversed Vitis_cinerea_339648244_Reversed Vitis_cinerea_339648262_Reversed Vitis_cinerea_339648278_Reversed Vitis_hui_339648364_Reversed Vitis_labrusca_339648260_Reversed Vitis_labrusca_339648380_Reversed Vitis_retordii_339648274_Reversed Vitis_retordii_339648288_Reversed Vitis_riparia_339648232_Reversed Vitis_riparia_339648236_Reversed Vitis_riparia_339648400_Reversed Vitis_rupestris_339648252_Reversed Vitis_shuttleworthii_339648266_Reversed Vitis_tiliifolia_339648376_Reversed Vitis_vulpina_339648250_Reversed Vitis_vulpina_339648276_Reversed Nothocissus_spicifera_345034595_Reversed Vitis_chunganensis_345034661_Reversed Vitis_heyneana_345034663_Reversed Vitis_lanata_345034667_Reversed Ampelocissus_acapulcensis_345034459_Reversed Vitis_popenoei_345034671_Reversed Vitis_sp_345034681_Reversed Vitis_thunbergii_345034677_Reversed Vitis_tiliifolia_345034679_Reversed Vitis_heyneana_345034665_Reversed Vitis_mengziensis_345034659_Reversed Vitis_lanata_345034669_Reversed Vitis_riparia_345034673_Reversed Vitis_betulifolia_345034657_Reversed Vitis_riparia_320339283_Reversed Vitis_riparia_320339284_Reversed Vitis_vinifera_312174475_Reversed Vitis_vinifera_312174476_Reversed Vitis_vinifera_312174477_Reversed Vitis_vinifera_312174478_Reversed Vitis_vinifera_312174479_Reversed Vitis_vinifera_312174480_Reversed Vitis_vinifera_312174481_Reversed Vitis_vinifera_312174482_Reversed Vitis_vinifera_312174483_Reversed Vitis_vinifera_312174484_Reversed Vitis_vinifera_312174485_Reversed Vitis_vinifera_312174486_Reversed Vitis_vinifera_312174487_Reversed Vitis_vinifera_312174488_Reversed Vitis_vinifera_312174489_Reversed Vitis_vinifera_312174490_Reversed Vitis_vinifera_312174491_Reversed Vitis_vinifera_312174492_Reversed Vitis_vinifera_312174493_Reversed Vitis_vinifera_312174494_Reversed Vitis_vinifera_312174495_Reversed Vitis_vinifera_312174496_Reversed Vitis_vinifera_312174497_Reversed Vitis_vinifera_312174498_Reversed Vitis_vinifera_312174499_Reversed Vitis_vinifera_312174500_Reversed Vitis_vinifera_312174501_Reversed Vitis_vinifera_312174502_Reversed Vitis_vinifera_312174503_Reversed Vitis_vinifera_312174504_Reversed Vitis_vinifera_312174505_Reversed Vitis_vinifera_312174506_Reversed Vitis_vinifera_312174507_Reversed Vitis_vinifera_312174508_Reversed Vitis_vinifera_312174509_Reversed Vitis_vinifera_312174510_Reversed Vitis_vinifera_312174511_Reversed Vitis_vinifera_312174512_Reversed Vitis_vinifera_312174513_Reversed Vitis_vinifera_312174514_Reversed Vitis_vinifera_312174515_Reversed Vitis_vinifera_312174516_Reversed Vitis_vinifera_312174517_Reversed Vitis_vinifera_312174518_Reversed Vitis_vinifera_312174519_Reversed Vitis_vinifera_312174520_Reversed Vitis_vinifera_312174522_Reversed Vitis_vinifera_312174523_Reversed Vitis_vinifera_312174524_Reversed Vitis_vinifera_312174525_Reversed Vitis_vinifera_312174526_Reversed Vitis_vinifera_312174527_Reversed Vitis_vinifera_312174528_Reversed Vitis_vinifera_312174529_Reversed Vitis_vinifera_312174530_Reversed Vitis_vinifera_312174531_Reversed Vitis_vinifera_312174532_Reversed Vitis_vinifera_312174533_Reversed Vitis_vinifera_312174535_Reversed Vitis_vinifera_312174536_Reversed Vitis_vinifera_312174537_Reversed Vitis_vinifera_312174538_Reversed Vitis_vinifera_312174539_Reversed Vitis_vinifera_312174540_Reversed Vitis_vinifera_312174541_Reversed Vitis_vinifera_312174542_Reversed Vitis_vinifera_312174543_Reversed Vitis_vinifera_312174544_Reversed Vitis_vinifera_312174545_Reversed Vitis_vinifera_312174546_Reversed Vitis_vinifera_312174547_Reversed Vitis_vinifera_312174548_Reversed Vitis_vinifera_312174549_Reversed Vitis_vinifera_312174550_Reversed Vitis_vinifera_312174551_Reversed Vitis_vinifera_312174552_Reversed Vitis_vinifera_312174553_Reversed Vitis_vinifera_312174554_Reversed Vitis_vinifera_312174556_Reversed Vitis_vinifera_312174557_Reversed Vitis_vinifera_312174558_Reversed Vitis_vinifera_312174559_Reversed Vitis_vinifera_312174560_Reversed Vitis_vinifera_312174561_Reversed Vitis_vinifera_312174562_Reversed Vitis_vinifera_312174563_Reversed Vitis_vinifera_312174564_Reversed Vitis_vinifera_312174565_Reversed Vitis_vinifera_312174566_Reversed Vitis_vinifera_312174567_Reversed Vitis_vinifera_312174568_Reversed Vitis_vinifera_312174569_Reversed Vitis_vinifera_312174570_Reversed Vitis_vinifera_312174571_Reversed Vitis_vinifera_312174572_Reversed Vitis_vinifera_312174573_Reversed Vitis_vinifera_312174574_Reversed Vitis_vinifera_312174575_Reversed Vitis_vinifera_312174576_Reversed Vitis_vinifera_312174577_Reversed Vitis_vinifera_312174578_Reversed Vitis_vinifera_312174579_Reversed Vitis_vinifera_312174580_Reversed Vitis_vinifera_312174581_Reversed Vitis_vinifera_312174582_Reversed Vitis_vinifera_312174583_Reversed Vitis_vinifera_312174584_Reversed Vitis_vinifera_312174585_Reversed Vitis_vinifera_312174586_Reversed Vitis_vinifera_315002507_Reversed Vitis_vinifera_315002508_Reversed Vitis_vinifera_315002509_Reversed Vitis_vinifera_315002510_Reversed Vitis_rotundifolia_345034675_Reversed OA3 Vitis_aestivalis_331265118 Vitis_popenoei_331265122 
Gladiolus_carneus_332109581 Gladiolus_alatus_332109538 Gladiolus_albens_332109540 Gladiolus_appendiculatus_332109546 Gladiolus_atroviolaceus_332109552 Gladiolus_bonaespei_332109561 Gladiolus_brevifolius_332109563 Gladiolus_buckerveldii_332109567 Gladiolus_bullatus_332109569 Gladiolus_crassifolius_332109591 Gladiolus_cylindraceus_332109597 Gladiolus_debilis_332109601 Gladiolus_equitans_332109619 Gladiolus_ferrugineus_332109627 Gladiolus_gueinzii_332109643 Gladiolus_hirsutus_332109647 Gladiolus_illyricus_332109657 Gladiolus_imbricatus_332109659 Gladiolus_italicus_332109669 Gladiolus_jonquilodorus_332109671 Gladiolus_marlothii_332109690 Gladiolus_meliusculus_332109694 Gladiolus_meridionalis_332109822 Gladiolus_monticola_332109702 Gladiolus_mortonius_332109704 Gladiolus_nerineoides_332109706 Gladiolus_orchidiflorus_332109710 Gladiolus_oreocharis_332109714 Gladiolus_ornatus_332109716 Gladiolus_pardalinus_332109722 Gladiolus_parvulus_332109724 Gladiolus_pritzelii_332109736 Gladiolus_pulcherrimus_332109738 Gladiolus_quadrangularis_332109740 Gladiolus_quadrangulus_332109742 Gladiolus_recurvus_332109744 Gladiolus_rogersii_332109748 Gladiolus_rudis_332109750 Gladiolus_stellatus_332109768 Gladiolus_trichonemifolius_332109776 Gladiolus_vaginatus_332109784 Gladiolus_variegatus_332109788 Gladiolus_varius_332109790 Gladiolus_vigilans_332109794 Gladiolus_virescens_332109798 Gladiolus_viridiflorus_332109802 Gladiolus_brevitubus_332109565 Gladiolus_cunonius_332109595 Gladiolus_engysiphon_332109617 Gladiolus_erectiflorus_332109621 Gladiolus_guthriei_332109645 Gladiolus_venustus_332109792 Gladiolus_caryophyllaceus_332109583 Gladiolus_ochroleucus_332109712 Gladiolus_ceresianus_332109585 Gladiolus_fourcadei_332109633 Gladiolus_geardii_332109635 Gladiolus_huttonii_332109653 Gladiolus_hyalinus_332109655 Gladiolus_liliaceus_332109679 Gladiolus_overbergensis_332109718 Gladiolus_teretifolius_332109774 Gladiolus_dalenii_332109599 Gladiolus_emiliae_332109615 Gladiolus_longicollis_332109681 Gladiolus_speciosus_332109761 Gladiolus_maculatus_332109686 Gladiolus_robiliartianus_332109746 Gladiolus_comptonii_332109589 Gladiolus_decoratus_332109603 Gladiolus_abbreviatus_332109533 Gladiolus_subcaeruleus_332109770 Gladiolus_scullyi_332109755 Gladiolus_serpenticola_332109759 Crocus_biflorus_159796368 Gladiolus_angustus_332109544 Gladiolus_arcuatus_332109550 Gladiolus_papilio_332109720 Gladiolus_inandensis_332109661 Crocus_cancellatus_159796430 Crocus_carpetanus_159796404 Crocus_chrysanthus_159796384 Crocus_chrysanthus_159796476 Crocus_hartmannianus_159796601 Gladiolus_bilineatus_332109557 Gladiolus_griseus_332109641 Crocus_cartwrightianus_159796462 Crocus_cartwrightianus_159796594 Crocus_hadriaticus_159796432 Crocus_leichtlinii_159796566 Crocus_oreocreticus_167643896 Crocus_oreocreticus_167643898 Crocus_sativus_159796428 Crocus_aerius_159796496 Crocus_alatavicus_159796498 Crocus_almehensis_159796564 Crocus_ancyrensis_159796536 Crocus_angustifolius_159796482 Crocus_biflorus_159796360 Crocus_biflorus_159796380 Crocus_biflorus_159796392 Crocus_biflorus_159796402 Crocus_biflorus_159796500 Crocus_biflorus_159796504 Crocus_biflorus_159796538 Crocus_boryi_159796446 Crocus_cancellatus_159796438 Crocus_cancellatus_159796456 Crocus_cancellatus_159796460 Crocus_cancellatus_159796464 Crocus_cyprius_159796352 Crocus_gargaricus_159796506 Crocus_hermoneus_159796520 Crocus_laevigatus_159796468 Crocus_niveus_159796436 Crocus_niveus_167643894 Crocus_pallasii_159796599 Crocus_pulchellus_159796422 Crocus_reticulatus_159796356 Crocus_reticulatus_159796508 Crocus_sieheanus_159796510 Crocus_speciosus_159796424 Crocus_speciosus_159796542 Crocus_speciosus_159796544 Crocus_biflorus_159796358 Crocus_biflorus_159796362 Crocus_biflorus_159796374 Crocus_biflorus_159796524 Crocus_chrysanthus_159796372 Crocus_cvijicii_159796540 Crocus_dalmaticus_159796560 Crocus_danfordiae_159796354 Crocus_fleischeri_159796378 Crocus_nerimaniae_159796522 Crocus_robertianus_159796418 Crocus_rujanensis_159796550 Crocus_sieberi_159796388 Crocus_sieberi_159796474 Crocus_sieberi_159796546 Crocus_thomasii_159796516 Crocus_banaticus_159796484 Crocus_malyi_159796480 Crocus_mathewii_159796454 Crocus_niveus_159796450 Crocus_pallasii_159796526 Crocus_vernus_159796548 Crocus_abantensis_159796597 Crocus_baylopiorum_159796364 Crocus_biflorus_159796414 Crocus_caspius_159796558 Crocus_moabiticus_159796588 Crocus_pallasii_159796528 Crocus_veluchensis_159796396 Crocus_malyi_159796406 Crocus_pallasii_159796452 Crocus_sieberi_159796382 Crocus_tommasinianus_159796486 Crocus_vernus_159796390 Gladiolus_inflatus_332109663 Gladiolus_rufomarginatus_332109752 Gladiolus_exilis_332109625 Crocus_x_159796408 Gladiolus_reginae_332109696 Gladiolus_watsonioides_332109804 Gladiolus_blommesteinii_332109559 Gladiolus_sericeovillosus_332109757 Gladiolus_lapeirousioides_332109677 Gladiolus_pavonia_332109726 Gladiolus_tristis_332109778 Gladiolus_vandermerwei_332109786 Gladiolus_taubertianus_332109772 Gladiolus_oatesii_332109708 Gladiolus_triphyllus_332109780 Gladiolus_inflexus_332109820 Gladiolus_saccatus_332109815 Gladiolus_undulatus_332109824 Gladiolus_aquamontanus_332109548 Gladiolus_martleyi_332109692 
Cirsium_arvense_238056098 Cynara_cardunculus_8650254 Carduus_nutans_8650248 Arctium_lappa_8650246 Cousinia_hystrix_8650252 Onopordum_acanthium_8650266 Cirsium_vulgare_8650250 Ptilostemon_afer_8650270 Arctium_minus_238056071 Silybum_marianum_8650272 Cynara_humilis_182410949 Cirsium_discolor_308320780 Cynara_baetica_182410947 Cynara_humilis_8650256 Centaurea_bracteata_335353397 Arctium_minus_320338988_Reversed Cirsium_arvense_320339030_Reversed Cirsium_vulgare_320339031_Reversed Cirsium_vulgare_320339032_Reversed Jurinea_cyanoides_8249891 Jurinea_humilis_8650262 Centaurea_subtilis_111558271 Centaurea_subtilis_111558273 Centaurea_aspera_111558395 Centaurea_subtilis_111558269 Centaurea_aspera_111558397 Cousinia_birandiana_190148618 Staehelina_petiolata_190148620 Cousinia_alepideae_190148617 Staehelina_fruticosa_190148619 Staehelina_uniflosculosa_190148621 EM430 Carthamus_anatolicus_118197817 Carthamus_boissieri_118197815 Carthamus_tenuis_118197813 Carthamus_glaucus_118197807 Carthamus_lanatus_118197811 Carthamus_leucocaulos_118197809 Carthamus_turkestanicus_118197805 Serratula_strangulata_62754238 Carthamus_dentatus_118197797 Carthamus_alexandrinus_118197799 Carthamus_lanatus_118197803 Carthamus_nitidus_118197801 Himalaiella_deltoidea_62754233 Diplazoptilon_cooperi_62754228 Arctium_lappa_62754222 Dolomiaea_calophylla_62754226 Frolovia_frolowii_62754230 Jurinea_bererdioidea_62754225 Saussurea_costus_115606225 Carduus_crispus_62754223 Jurinea_multiflora_62754234 Onopordum_acanthium_62754235 Silybum_marianum_62754237 Cirsium_lidjiangense_62754224 Saussurea_uliginosa_148612559 Saussurea_involucrata_289473055 Himalaiella_nivea_289473064 Saussurea_involucrata_148612566 Saussurea_salicifolia_148612577 Saussurea_tomentosa_148612583 Hemistepta_lyrata_62754232 Saussurea_alata_148612567 Saussurea_alpina_62754236 Saussurea_bracteata_148612564 Saussurea_brunneopilosa_148612579 Saussurea_ciliaris_148612570 Saussurea_delavayi_148612560 Saussurea_globosa_148612563 Saussurea_gnaphalodes_148612557 Saussurea_grandiceps_148612558 Saussurea_hypsipeta_148612556 Saussurea_katochaete_148612572 Saussurea_katochaete_148612573 Saussurea_nigrescens_148612584 Saussurea_obvallata_148612561 Saussurea_pachyneura_148612580 Saussurea_phaeantha_148612562 Saussurea_polycolea_148612565 Saussurea_przewalskii_148612581 Saussurea_salsa_148612576 Saussurea_sobarocephala_148612578 Saussurea_spathulifolia_148612574 Saussurea_thomsonii_148612552 Saussurea_thoroldii_148612553 Saussurea_woodiana_148612586 Arctium_lappa_289473031 Saussurea_kingii_148612551 Saussurea_pulvinata_148612575 Saussurea_subulata_148612571 Cirsium_setosum_289473005 Cirsium_japonicum_289473008 Saussurea_dzeurensis_148612585 Carthamus_tinctorius_289473016 Centaurea_carolipauana_217040077 Centaurea_kandavanensis_217040097 Centaurea_borjae_217040075 Centaurea_amourensis_217040071 Centaurea_mariana_217040111 Centaurea_ornata_217040113 Centaurea_argecillensis_217040073 Centaurea_cephalariifolia_217040079 Centaurea_clementei_217040081 Centaurea_collina_217040083 Centaurea_crocata_217040085 Centaurea_gabrielis_217040087 Centaurea_kunkelii_217040099 Centaurea_lagascana_217040101 Centaurea_lainzii_217040103 Centaurea_legionis_217040105 Centaurea_litardierei_217040107 Centaurea_lydia_217040109 Centaurea_prolongi_217040117 Centaurea_saxicola_217040125 Centaurea_scabiosa_217040127 Centaurea_toletana_217040129 Arctium_lappa_289473032 Cirsium_setosum_289473003 Cirsium_setosum_289473004 
Imperata_cylindrica_240018058 Phacelurus_latifolius_240018082 Spodiopogon_cotulifer_240018115 Themeda_triandra_240018124 Arundinella_hirta_240018007 Arundinella_hirta_240018010 Cymbopogon_goeringii_240018019 Eleusine_indica_240018043 Eragrostis_ferruginea_240018046 Eragrostis_multicaulis_240018049 Ischaemum_anthephoroides_240018061 Ischaemum_aristatum_240018064 Muhlenbergia_huegelii_240018073 Phragmites_japonicus_240018088 Setaria_faberi_240018106 Setaria_viridis_240018100 Digitaria_ciliaris_240018028 Digitaria_radicosa_240018031 Pennisetum_alopecuroides_240018079 Pennisetum_glaucum_240018109 Setaria_chondrachne_240018103 Cynodon_dactylon_182410993 Arundo_donax_182410989 Arundo_pliniana_182410991 Megathyrsus_maximus_270156296_Reversed Hymenachne_amplexicaulis_270156309_Reversed Rhynchelytrum_repens_270156282_Reversed Hemarthria_altissima_270156352_Reversed Melinis_minutiflora_270156395_Reversed Pennisetum_setaceum_270156326_Reversed Tripogon_wightii_222543975_Reversed Melinis_minutiflora_270156400_Reversed Imperata_cylindrica_270156419_Reversed Urochloa_mutica_270156280_Reversed Dichanthelium_acuminatum_320339055_Reversed Neyraudia_reynaudiana_270156322_Reversed Panicum_bisulcatum_301016619 Dichanthelium_acuminatum_320339054_Reversed Dichanthelium_sabulorum_320339056_Reversed Miscanthus_sacchariflorus_246905609 Miscanthus_sinensis_246905610 Pennisetum_purpureum_270156297_Reversed Pennisetum_purpureum_270156380_Reversed Eragrostis_pectinacea_320339071_Reversed Eragrostis_pectinacea_320339072_Reversed Hymenachne_amplexicaulis_270156387_Reversed Panicum_capillare_320339165_Reversed Panicum_miliaceum_320339166_Reversed Phragmites_australis_320339170_Reversed Setaria_viridis_320339229_Reversed Tripogon_copei_255506553_Reversed Tripogon_copei_255506556_Reversed Tripogon_wightii_222543977_Reversed Tripogon_wightii_222543979_Reversed Digitaria_sanguinalis_320339058_Reversed Eragrostis_pectinacea_246905567 Eragrostis_tenuifolia_246905568 Megathyrsus_maximus_270156313_Reversed Panicum_fluviicola_301016610 Panicum_laetum_301016631 Panicum_miliaceum_301016628 Panicum_pansum_301016613 Panicum_phragmitoides_301016616 Setaria_italica_301016640 Setaria_pumila_320339228_Reversed Megathyrsus_maximus_301016625 Panicum_schinzii_301016634 Zuloagaea_bulbosa_301016622 Arthraxon_hispidus_67079323 Paspalum_dilatatum_73765482 Paspalum_dilatatum_73765485 Chasmanthium_latifolium_67079325 Cyperus_erythrorhizos_67079253 Zea_mays_291345727_Reversed Phragmites_australis_13508451_Reversed EM388 EM389 Chrysopogon_gryllus_335353420 EM443 Paspalum_pallens_60686851_Reversed Paspalum_acuminatum_60686831_Reversed Paspalum_maculosum_60686848_Reversed Paspalum_pauciciliatum_60686852_Reversed EM439 Paspalum_almum_60686832_Reversed Paspalum_conduplicatum_60686834_Reversed Paspalum_cromyorhizon_60686835_Reversed Paspalum_equitans_60686840_Reversed Paspalum_ionanthum_60686844_Reversed Paspalum_minus_60686849_Reversed Paspalum_notatum_60686850_Reversed Paspalum_nummularium_71159436_Reversed Axonopus_siccus_60686828_Reversed Imperata_cylindrica_289472934 Paspalum_lineare_60686846_Reversed Paspalum_pumilum_60686853_Reversed Axonopus_argentinus_60686825_Reversed Axonopus_polystachyus_60686829_Reversed Coix_lacryma_289472939 Coix_lacryma_289472940 Cymbopogon_citratus_289472938 Eleusine_indica_289472936 Paspalum_dasypleurum_60686836_Reversed Paspalum_ellipticum_60686839_Reversed Paspalum_filifolium_60686841_Reversed Paspalum_intermedium_60686843_Reversed Paspalum_vaginatum_60686857_Reversed Axonopus_rosengurttii_62902661_Reversed Paspalum_exaltatum_62902663_Reversed Paspalum_haumanii_62902657_Reversed Paspalum_intermedium_62902658_Reversed Paspalum_quadrifarium_62902660_Reversed Paspalum_quadrifarium_62902664_Reversed Paspalum_quarinii_62902662_Reversed Paspalum_rufum_62902659_Reversed Panicum_virgatum_341926398_Reversed Panicum_virgatum_341926399_Reversed 
Poa_trivialis_238056027 Arrhenatherum_elatius_240018004 Deschampsia_cespitosa_238056070 Diarrhena_fauriei_240018022 Diarrhena_japonica_240018025 Alopecurus_pratensis_238056060 Phleum_pratense_238056026 Sasa_palmata_240018097 Phaenosperma_globosa_240018076 Beckmannia_syzigachne_240018013 Alopecurus_japonicus_240018001 Sasamorpha_borealis_223049394_Reversed Trisetum_bifidum_240018127 Trisetum_sibiricum_240018130 Buergersiochloa_bambusoides_223049378_Reversed Ferrocalamus_strictus_223049381_Reversed Thamnocalamus_spathiflorus_223049399_Reversed Chimonocalamus_pallens_223049380_Reversed Sasa_veitchii_223049393_Reversed Semiarundinaria_fastuosa_223049395_Reversed Festuca_ovina_238056066 Streptogyna_americana_223049397_Reversed Holcus_lanatus_238056063 Arundinaria_tecta_223049375_Reversed Phleum_pratense_238056090 Shibataea_kumasaca_223049396_Reversed Chimonobambusa_marmorea_223049379_Reversed Pleioblastus_argenteostriatus_223049387_Reversed Pleioblastus_linearis_223049388_Reversed Pleioblastus_simonii_223049390_Reversed Pseudosasa_japonica_223049392_Reversed Phippsia_algida_289065239 Festuca_arizonica_87042488 Festuca_rubra_87042492 Panicum_repens_270156284_Reversed Puccinellia_angustata_289065235 Puccinellia_arctica_289065221 Puccinellia_banksiensis_289065223 Puccinellia_parishii_289065229 Puccinellia_tenella_289065225 Puccinellia_vahliana_289065231 Agrostis_gigantea_320338969_Reversed Agrostis_gigantea_320338970_Reversed Agrostis_stolonifera_320338971_Reversed Bambusa_vulgaris_223049376_Reversed Phyllostachys_aurea_223049386_Reversed Poa_pratensis_320339179_Reversed Yushania_alpina_223049401_Reversed Alopecurus_aequalis_320338975_Reversed Guadua_angustifolia_223049382_Reversed Phalaris_arundinacea_320339168_Reversed Phleum_pratense_320339169_Reversed Calamagrostis_erectifolia_246905525 Poa_compressa_197944338_Reversed Poa_compressa_197944340_Reversed Poa_compressa_197944342_Reversed Festuca_edlundiae_290490843 Agrostis_stolonifera_320338972_Reversed Oryza_sativa_291345680_Reversed Poa_pratensis_328686420 Phyllostachys_aurea_270156374_Reversed Oryza_sativa_291345695_Reversed Schizostachyum_blumei_305694141 Oryza_latifolia_291345724_Reversed Melocanna_baccifera_305694138 Calamagrostis_breweri_71040723 Calamagrostis_breweri_71040725 Calamagrostis_breweri_71040726 Calamagrostis_muiriana_71040718 Calamagrostis_muiriana_71040719 Calamagrostis_muiriana_71040721 Calamagrostis_muiriana_71040722 Calamagrostis_muiriana_71040720 Oryza_punctata_291345683_Reversed Sesleria_caerulea_335353406 Oryza_rufipogon_291345685_Reversed Oryza_alta_291345688_Reversed Jarava_chrysophylla_187474213 Jarava_chrysophylla_187474215 Jarava_hieronymusii_187474221 Jarava_ibarii_187474229 Jarava_nicorae_187474243 Jarava_speciosa_187474255 Jarava_vaginata_187474263 Jarava_vaginata_187474265 Ortachne_breviseta_323280473_Reversed Ortachne_rariflora_323280461_Reversed Achnatherum_calamagrostis_323280422_Reversed Achnatherum_splendens_323280323_Reversed Aciachne_flagellifera_323280500_Reversed Jarava_barrancaensis_187474207 Jarava_humilis_187474223 Jarava_humilis_187474225 Jarava_humilis_187474227 Jarava_speciosa_187474257 Jarava_speciosa_187474259 Nassella_major_187474261 Piptatherum_paradoxum_323280455_Reversed Psammochloa_villosa_323280329_Reversed Achnatherum_bromoides_323280404_Reversed Achnatherum_caragana_323280425_Reversed Piptatherum_miliaceum_323280383_Reversed Piptatherum_virescens_323280380_Reversed Stipa_parviflora_323280386_Reversed Stipa_sibirica_323280407_Reversed Timouria_saposhnikovii_323280419_Reversed Diarrhena_obovata_323280371_Reversed Duthiea_brachypodium_323280326_Reversed Ptilagrostis_luquensis_323280494_Reversed Poa_glauca_290490850 Poa_laxa_290490851 Poa_palustris_290490852 Schizostachyum_zollingeri_289552182_Reversed Melocanna_baccifera_289552174_Reversed Eremocaulon_aureofimbriatum_156633471_Reversed 
Centaurea_jacea_320339020_Reversed Centaurea_corymbosa_111558191 Centaurea_corymbosa_111558195 Centaurea_corymbosa_111558221 Centaurea_corymbosa_111558223 Centaurea_corymbosa_111558225 Centaurea_corymbosa_111558227 Centaurea_corymbosa_111558229 Centaurea_corymbosa_111558231 Centaurea_corymbosa_111558235 Centaurea_corymbosa_111558237 Centaurea_corymbosa_111558293 Centaurea_corymbosa_111558295 Centaurea_corymbosa_111558297 Centaurea_corymbosa_111558299 Centaurea_corymbosa_111558301 Centaurea_corymbosa_111558303 Centaurea_exarata_111558263 Centaurea_exarata_111558265 Centaurea_exarata_111558267 Centaurea_exarata_111558287 Centaurea_exarata_111558289 Centaurea_exarata_111558291 Centaurea_exarata_111558323 Centaurea_exarata_111558325 Centaurea_exarata_111558327 Centaurea_filiformis_111558203 Centaurea_filiformis_111558205 Centaurea_filiformis_111558207 Centaurea_filiformis_111558337 Centaurea_filiformis_111558339 Centaurea_filiformis_111558341 Centaurea_filiformis_111558343 Centaurea_filiformis_111558345 Centaurea_maculosa_111558167 Centaurea_maculosa_111558169 Centaurea_maculosa_111558171 Centaurea_maculosa_111558197 Centaurea_maculosa_111558199 Centaurea_maculosa_111558201 Centaurea_maculosa_111558215 Centaurea_maculosa_111558217 Centaurea_maculosa_111558219 Centaurea_maculosa_111558239 Centaurea_maculosa_111558241 Centaurea_maculosa_111558243 Centaurea_maculosa_111558251 Centaurea_maculosa_111558253 Centaurea_maculosa_111558255 Centaurea_maculosa_111558257 Centaurea_maculosa_111558259 Centaurea_maculosa_111558261 Centaurea_maculosa_111558275 Centaurea_maculosa_111558277 Centaurea_maculosa_111558279 Centaurea_maculosa_111558281 Centaurea_maculosa_111558283 Centaurea_maculosa_111558285 Centaurea_maculosa_111558305 Centaurea_maculosa_111558307 Centaurea_maculosa_111558309 Centaurea_maculosa_111558311 Centaurea_maculosa_111558313 Centaurea_maculosa_111558315 Centaurea_maculosa_111558317 Centaurea_maculosa_111558319 Centaurea_maculosa_111558321 Centaurea_maculosa_111558329 Centaurea_maculosa_111558331 Centaurea_maculosa_111558347 Centaurea_maculosa_111558349 Centaurea_maculosa_111558351 Centaurea_maculosa_111558353 Centaurea_maculosa_111558355 Centaurea_maculosa_111558357 Centaurea_maculosa_111558361 Centaurea_maculosa_111558363 Centaurea_maculosa_111558381 Centaurea_maculosa_111558383 Centaurea_maculosa_111558385 Centaurea_maculosa_111558387 Centaurea_maculosa_111558391 Centaurea_maculosa_111558393 Centaurea_paniculata_111558209 Centaurea_paniculata_111558211 Centaurea_paniculata_111558213 Centaurea_vallesiaca_111558173 Centaurea_vallesiaca_111558175 Centaurea_vallesiaca_111558179 Centaurea_vallesiaca_111558181 Centaurea_vallesiaca_111558183 Centaurea_vallesiaca_111558185 Centaurea_vallesiaca_111558187 Centaurea_vallesiaca_111558189 Centaurea_vallesiaca_111558245 Centaurea_vallesiaca_111558247 Centaurea_vallesiaca_111558249 Centaurea_vallesiaca_111558365 Centaurea_vallesiaca_111558367 Centaurea_vallesiaca_111558369 Centaurea_vallesiaca_111558371 Centaurea_vallesiaca_111558373 Centaurea_vallesiaca_111558375 Centaurea_corymbosa_111558193 Centaurea_corymbosa_111558233 Centaurea_maculosa_111558333 Centaurea_maculosa_111558359 Centaurea_maculosa_111558377 Centaurea_maculosa_111558379 Centaurea_maculosa_111558389 Centaurea_vallesiaca_111558177 Centaurea_filiformis_111558335 Centaurea_nigra_238056074 
Achillea_asiatica_160694094 Achillea_asiatica_160694095 Achillea_asiatica_160694096 Achillea_asiatica_160694097 Achillea_asiatica_160694092 Achillea_asiatica_160694093 Achillea_millefolium_160694098 Achillea_millefolium_160694099 Achillea_millefolium_160694100 Achillea_millefolium_160694101 Achillea_millefolium_160694102 Achillea_millefolium_160694103 Achillea_millefolium_160694104 Achillea_millefolium_160694106 Achillea_millefolium_160694107 Achillea_millefolium_160694108 Achillea_millefolium_160694109 Achillea_millefolium_160694110 Achillea_millefolium_160694111 Achillea_millefolium_160694112 Achillea_millefolium_160694113 Achillea_millefolium_160694114 Achillea_millefolium_160694115 Achillea_millefolium_160694116 Achillea_millefolium_160694117 Achillea_millefolium_160694118 Achillea_millefolium_160694119 Achillea_millefolium_160694120 Achillea_millefolium_160694121 Achillea_millefolium_160694122 Achillea_millefolium_160694123 Achillea_millefolium_160694124 Achillea_millefolium_160694125 Achillea_millefolium_160694126 Achillea_millefolium_160694127 Achillea_millefolium_160694128 Achillea_millefolium_160694129 Achillea_millefolium_160694130 Achillea_millefolium_160694131 Achillea_millefolium_160694132 Achillea_millefolium_160694134 Achillea_millefolium_160694135 Achillea_millefolium_160694136 Achillea_millefolium_160694137 Achillea_millefolium_160694138 Achillea_millefolium_160694139 Achillea_millefolium_160694140 Achillea_millefolium_160694141 Achillea_millefolium_160694142 Achillea_millefolium_160694143 Achillea_millefolium_160694144 Achillea_millefolium_160694145 Achillea_millefolium_160694146 Achillea_millefolium_160694147 Achillea_millefolium_160694148 Achillea_millefolium_160694149 Achillea_millefolium_160694150 Achillea_millefolium_160694151 Achillea_millefolium_160694152 Achillea_millefolium_160694153 Achillea_millefolium_160694154 Achillea_millefolium_160694155 Achillea_millefolium_160694156 Achillea_millefolium_160694157 Achillea_millefolium_160694158 Achillea_millefolium_160694159 Achillea_millefolium_160694160 Achillea_millefolium_160694161 Achillea_millefolium_160694162 Achillea_millefolium_160694163 Achillea_millefolium_160694164 Achillea_millefolium_160694165 Achillea_millefolium_160694166 Achillea_millefolium_160694167 Achillea_millefolium_160694168 Achillea_millefolium_160694169 Achillea_millefolium_160694170 Achillea_millefolium_160694171 Achillea_millefolium_160694172 Achillea_millefolium_160694173 Achillea_millefolium_160694174 Achillea_millefolium_160694175 Achillea_millefolium_160694176 Achillea_millefolium_160694177 Achillea_millefolium_160694178 Achillea_millefolium_160694179 Achillea_millefolium_160694180 Achillea_millefolium_160694181 Achillea_millefolium_160694182 Achillea_millefolium_160694183 Achillea_millefolium_160694184 Achillea_millefolium_160694185 Achillea_millefolium_160694186 
Nolana_werdermannii_226315877_Reversed Nolana_coelestis_226315879_Reversed Nolana_glauca_194302647 Nolana_divaricata_194302635 Nolana_balsamiflua_194302615 Nolana_linearifolia_194302669 Nolana_aplocaryoides_194302605 Nolana_plicata_194302685 Nolana_sessiliflora_194302701 Nolana_werdermannii_194302725 Nolana_acuminata_194302599 Nolana_albescens_194302603 Nolana_baccata_194302613 Nolana_carnosa_194302617 Nolana_clivicola_194302625 Nolana_coelestis_194302627 Nolana_crassulifolia_194302631 Nolana_diffusa_194302633 Nolana_elegans_194302637 Nolana_filifolia_194302639 Nolana_flaccida_194302641 Nolana_incana_194302651 Nolana_leptophylla_194302665 Nolana_mollis_194302673 Nolana_paradoxa_194302677 Nolana_parviflora_194302679 Nolana_pterocarpa_194302687 Nolana_ramosissima_194302689 Nolana_rostrata_194302691 Nolana_rupicola_194302693 Nolana_salsoloides_194302695 Nolana_sedifolia_194302699 Nolana_sp_194302623 Nolana_sp_194302661 Nolana_stenophylla_194302707 Nolana_tocopillensis_194302713 Nolana_urubambae_194302717 Nolana_villosa_194302719 Leiva_et_194302667 Nolana_adansonii_194302601 Nolana_arenicola_194302607 Nolana_aticoana_194302611 Nolana_cerrateana_194302619 Nolana_confinis_194302629 Nolana_galapagensis_194302643 Nolana_gayana_194302645 Nolana_humifusa_194302649 Nolana_intonsa_194302655 Nolana_ivaniana_194302657 Nolana_johnstonii_194302659 Nolana_laxa_194302663 Nolana_lycioides_194302671 Nolana_pallida_194302675 Nolana_peruviana_194302681 Nolana_peruviana_194302683 Nolana_scaposa_194302697 Nolana_sp_194302609 Nolana_sp_194302621 Nolana_spathulata_194302703 Nolana_tarapacana_194302709 Nolana_thinophila_194302711 Nolana_tomentella_194302715 Nolana_volcanica_194302721 Nolana_inflata_194302653 Nolana_weissiana_194302723 Nolana_plicata_237783947_Reversed Nolana_cerrateana_237783942_Reversed Nolana_humifusa_237783925_Reversed Nolana_humifusa_237783927_Reversed Nolana_humifusa_237783951_Reversed Nolana_humifusa_237783955_Reversed Nolana_lezamae_237783960_Reversed Nolana_pallidula_237783929_Reversed Nolana_tovariana_237783932_Reversed Nolana_willeana_237783934_Reversed Nolana_pallidula_237783939_Reversed Nolana_sessiliflora_237783923_Reversed Nolana_coronata_237783949_Reversed Nolana_humifusa_237783957_Reversed Nolana_spergularioides_237783958_Reversed Nolana_revoluta_237783931_Reversed Nolana_tovariana_237783945_Reversed Nolana_humifusa_237783950_Reversed 
Ajania_pacifica_119380836 Ajania_shiwogiku_119380838 Chrysanthemum_arcticum_119380842 Chrysanthemum_chanetii_119380844 Chrysanthemum_crassum_119380846 Chrysanthemum_dichrum_119380848 Chrysanthemum_indicum_119380850 Chrysanthemum_japonense_119380854 Chrysanthemum_japonicum_119380858 Chrysanthemum_lavandulifolium_119380862 Chrysanthemum_marginatum_119380878 Chrysanthemum_nankingense_119380864 Chrysanthemum_okiense_119380866 Chrysanthemum_ornatum_119380868 Chrysanthemum_vestitum_119380870 Chrysanthemum_wakasaense_119380860 Chrysanthemum_x_119380874 Chrysanthemum_x_119380876 Chrysanthemum_x_119380880 Chrysanthemum_x_119380882 Chrysanthemum_x_119380884 Chrysanthemum_yoshinaganthum_119380886 Chrysanthemum_zawadskii_119380888 Chrysanthemum_zawadskii_119380890 Dendranthema_indicum_119380852 Dendranthema_vestitum_119380872 Artemisia_capillaris_213554845 Artemisia_carvifolia_213554847 Artemisia_arctisibirica_290490842 Artemisia_rupestris_9909589 Artemisia_vulgaris_320338991_Reversed Artemisia_kruhsiana_290490840 Artemisia_arctica_290490841 Chrysanthemum_x_291345716_Reversed Chrysanthemum_boreale_78675690 Chrysanthemum_x_289473021 Chrysanthemum_indicum_289473060 Chrysanthemum_arisanense_78675732 Chrysanthemum_boreale_78675668 Chrysanthemum_boreale_78675670 Chrysanthemum_boreale_78675672 Chrysanthemum_boreale_78675674 Chrysanthemum_boreale_78675676 Chrysanthemum_boreale_78675678 Chrysanthemum_boreale_78675680 Chrysanthemum_boreale_78675682 Chrysanthemum_boreale_78675684 Chrysanthemum_boreale_78675686 Chrysanthemum_boreale_78675688 Chrysanthemum_boreale_78675710 Chrysanthemum_indicum_78675692 Chrysanthemum_indicum_78675694 Chrysanthemum_indicum_78675696 Chrysanthemum_indicum_78675698 Chrysanthemum_indicum_78675700 Chrysanthemum_indicum_78675702 Chrysanthemum_indicum_78675724 Chrysanthemum_indicum_78675726 Chrysanthemum_indicum_78675730 Chrysanthemum_japonense_78675714 Chrysanthemum_japonense_78675716 Chrysanthemum_zawadskii_78675658 Chrysanthemum_zawadskii_78675660 Chrysanthemum_zawadskii_78675662 Chrysanthemum_zawadskii_78675664 Chrysanthemum_zawadskii_78675666 Chrysanthemum_zawadskii_78675706 Chrysanthemum_zawadskii_78675708 Nipponanthemum_nipponicum_78675738 Chrysanthemum_arisanense_78675734 Ajania_shiwogiku_78675736 Chrysanthemum_indicum_78675712 
Iris_humilis_209969340 Iris_humilis_209969341 Iris_humilis_209969342 Iris_humilis_209969343 Iris_humilis_209969344 Iris_humilis_209969345 Iris_humilis_209969346 Iris_humilis_209969347 Iris_humilis_209969348 Iris_humilis_209969349 Iris_humilis_209969350 Iris_humilis_209969351 Iris_humilis_209969352 Iris_mandshurica_209969324 Iris_mandshurica_209969325 Iris_mandshurica_209969326 Iris_mandshurica_209969327 Iris_mandshurica_209969328 Iris_mandshurica_209969329 Iris_mandshurica_209969330 Iris_mandshurica_209969331 Iris_mandshurica_209969332 Iris_mandshurica_209969333 Iris_mandshurica_209969334 Iris_mandshurica_209969335 Iris_mandshurica_209969336 Iris_mandshurica_209969337 Iris_mandshurica_209969338 Iris_mandshurica_209969339 Iris_vorobievii_209969307 Iris_vorobievii_209969308 Iris_vorobievii_209969309 Iris_vorobievii_209969310 Iris_vorobievii_209969311 Iris_vorobievii_209969312 Iris_vorobievii_209969313 Iris_vorobievii_209969314 Iris_vorobievii_209969315 Iris_vorobievii_209969316 Iris_vorobievii_209969317 Iris_vorobievii_209969318 Iris_vorobievii_209969319 Iris_vorobievii_209969320 Iris_vorobievii_209969321 Iris_vorobievii_209969322 Iris_vorobievii_209969323 EM446 Belamcanda_chinensis_289472834 Belamcanda_chinensis_289472835 
Lycium_dasystemum_317022135_Reversed Lycium_ruthenicum_317022141_Reversed Lycium_bosciifolium_317022129_Reversed Lycium_carolinianum_281314474_Reversed Lycium_chinense_317022131_Reversed Lycium_chinense_317022133_Reversed Lycium_shawii_317022147_Reversed Lycium_villosum_317022153_Reversed Lycium_europaeum_317022137_Reversed Lycium_pumilum_317022139_Reversed Lycium_berlandieri_338844947_Reversed Lycium_cooperi_338844949_Reversed Lycium_vimineum_338844957_Reversed Lycium_arenicola_338844945_Reversed Grabowskia_boerhaviifolia_338844927_Reversed Grabowskia_boerhaviifolia_338844935_Reversed Grabowskia_duplicata_338844937_Reversed Lycium_rachidocladum_226315913_Reversed Lycium_shockleyi_226315917_Reversed Lycium_americanum_226315881_Reversed Lycium_andersonii_226315883_Reversed Lycium_californicum_226315885_Reversed Lycium_cestroides_226315887_Reversed Lycium_cf_226315915_Reversed Lycium_chilense_226315891_Reversed Lycium_ciliatum_226315893_Reversed Lycium_cinereum_226315895_Reversed Lycium_ferocissimum_226315899_Reversed Lycium_hirsutum_226315901_Reversed Lycium_nodosum_226315903_Reversed Lycium_oxycarpum_226315905_Reversed Lycium_parishii_226315907_Reversed Lycium_pumilum_226315911_Reversed Lycium_tenue_226315919_Reversed Lycium_chanar_226315889_Reversed Lycium_macrodon_317022159_Reversed Lycium_australe_317022161_Reversed Phrodus_microphyllus_226315923_Reversed Grabowskia_boerhaviifolia_317022163_Reversed Lycium_americanum_312369804 Lycium_villosum_226315921_Reversed Grabowskia_boerhaviifolia_312370192 Lycium_americanum_194302593 Lycium_deserti_194302595 Phrodus_microphyllus_194302597 Grabowskia_glauca_194302591 
Carlina_macrophylla_182410959 Carlina_brachylepis_182410957 Carlina_racemosa_190148589 Carlina_salicifolia_190148601 Carlina_acanthifolia_190148605 Carlina_vulgaris_190148591 Carlina_diae_190148602 Carlina_tragacanthifolia_190148603 Carlina_vulgaris_190148590 Carlina_acanthifolia_190148606 Carlina_involucrata_190148583 Carlina_atlantica_190148609 Carlina_biebersteinii_190148592 Carlina_brachylepis_190148577 Carlina_libanotica_190148585 Carlina_libanotica_190148584 Carlina_acanthifolia_190148604 Carlina_acaulis_190148608 Carlina_canariensis_190148599 Carlina_macrophylla_190148612 Carlina_barnebiana_190148578 Carlina_oligocephala_190148597 Carlina_nebrodensis_190148595 Carlina_xeranthemoides_190148600 EM437 Carlina_macrocephala_190148596 Carlina_corymbosa_190148579 EM432 Carlina_acaulis_190148607 EM374 Carlina_curetum_190148580 Carlina_gummifera_190148611 Carlina_hispanica_190148582 Carlina_sicula_190148587 EM442 EM380 EM397 Carlina_sitiensis_190148588 Mu30_Carlina_gummifera Carlina_biebersteinii_190148594 Carlina_pygmaea_190148586 
Capsicum_annuum_157687946 Capsicum_annuum_157687948 Capsicum_annuum_157687950 Capsicum_annuum_157688066 Capsicum_annuum_157688068 Capsicum_annuum_157688070 Capsicum_parvifolium_157688004 Capsicum_parvifolium_157688006 Capsicum_parvifolium_157688008 Capsicum_eximium_157688038 Capsicum_baccatum_157687960 Capsicum_baccatum_157687962 Capsicum_baccatum_157687964 Capsicum_baccatum_157687966 Capsicum_baccatum_157687968 Capsicum_baccatum_157687970 Capsicum_baccatum_157687972 Capsicum_baccatum_157687974 Capsicum_baccatum_157687976 Capsicum_baccatum_157687978 Capsicum_baccatum_157687980 Capsicum_baccatum_157688010 Capsicum_chacoense_157687988 Capsicum_chacoense_157687990 Capsicum_baccatum_157687958 Capsicum_baccatum_157687982 Capsicum_baccatum_157687984 Capsicum_baccatum_157688024 Capsicum_baccatum_157688026 Capsicum_chacoense_157687986 Capsicum_pubescens_157688012 Capsicum_pubescens_157688014 Capsicum_pubescens_157688016 Capsicum_tovarii_157687992 Capsicum_tovarii_157687994 Capsicum_tovarii_157687996 Capsicum_tovarii_157688000 Capsicum_tovarii_157688002 Capsicum_tovarii_157687998 Capsicum_annuum_291345723_Reversed 
Hyacinthoides_hispanica_253559219 Hyacinthoides_hispanica_253559213 Muscari_comosum_253559061 Hyacinthoides_hispanica_253559189 Tractema_monophyllos_253559072 Autonoe_latifolia_253559052 Autonoe_madeirensis_253559055 Hyacinthoides_italica_253559075 Hyacinthoides_italica_253559078 Othocallis_siberica_253559069 Brimeura_amethystina_253559058 Scilla_hispanica_253559233 Scilla_hispanica_253559236 Hyacinthoides_hispanica_253559171 Hyacinthoides_hispanica_253559180 Hyacinthoides_hispanica_253559183 Hyacinthoides_hispanica_253559192 Hyacinthoides_hispanica_253559198 Hyacinthoides_hispanica_253559204 Hyacinthoides_mauritanica_253559135 Hyacinthoides_mauritanica_253559138 Hyacinthoides_non_253559156 Hyacinthoides_non_253559159 Hyacinthoides_non_253559162 Hyacinthoides_non_253559168 Hyacinthoides_reverchonii_253559120 Hyacinthoides_reverchonii_253559123 Hyacinthoides_reverchonii_253559132 Scilla_flahaultiana_253559147 Scilla_flahaultiana_253559150 Hyacinthoides_aristidis_253559114 Hyacinthoides_aristidis_253559117 Hyacinthoides_lingulata_253559090 Hyacinthoides_lingulata_253559093 Hyacinthoides_hispanica_253559216 Hyacinthoides_hispanica_253559251 Hyacinthoides_hispanica_253559186 
Coriaria_ruscifolia_259187020 Sansevieria_hyacinthoides_270156337_Reversed Maianthemum_canadense_320339147_Reversed Maianthemum_japonicum_212525249 Maianthemum_gigas_212525251 Maianthemum_paniculatum_212525253 Maianthemum_paniculatum_212525255 Maianthemum_henryi_212525217 Maianthemum_bifolium_212525239 Maianthemum_canadense_212525241 Maianthemum_henryi_212525195 Maianthemum_henryi_212525203 Maianthemum_japonicum_212525231 Maianthemum_japonicum_212525233 Maianthemum_nanchuanense_212525229 Maianthemum_purpureum_212525211 Maianthemum_tubiferum_212525219 Maianthemum_dahuricum_212525235 Maianthemum_stenolobum_212525227 Maianthemum_tatsienense_212525225 Maianthemum_fuscum_212525199 Maianthemum_stellatum_212525247 Maianthemum_bifolium_212525237 Maianthemum_gongshanensis_212525197 Maianthemum_oleraceum_212525201 Commelina_imberbis_156535506 Liriope_platyphylla_289472817 Liriope_platyphylla_289472818 Liriope_spicata_289472833 Reineckea_carnea_289472808 Ophiopogon_japonicus_289472828 Ophiopogon_japonicus_289472829 Dracaena_cambodiana_289473098 Dracaena_cochinchinensis_289472809 Maianthemum_japonicum_289472827 
Anthemis_cuneata_321157622 Anthemis_rumelica_321157697 Anthemis_tubicina_321157707 Anthemis_abrotanifolia_321157611 Anthemis_alpestris_321157592 Anthemis_anthemiformis_321157667 Anthemis_bornmuelleri_321157617 Anthemis_cretica_321157624 Anthemis_deserti_321157675 Anthemis_edumea_321157641 Anthemis_hydruntina_321157626 Anthemis_kotschyana_321157627 Anthemis_laconica_321157646 Anthemis_leucanthemifolia_321157685 Anthemis_melampodina_321157640 Anthemis_mirheydari_321157692 Anthemis_plutonia_321157583 Anthemis_scrobicularis_321157700 Anthemis_wettsteiniana_321157708 Anthemis_pseudocotula_321157605 Anthemis_hebronica_321157625 Anthemis_calcarea_321157620 Anthemis_fruticulosa_321157716 Anthemis_marschalliana_321157647 Heliocauta_atlantica_321157732 Matricaria_discoidea_321157736 Tanacetum_coccineum_321157739 Gonospermum_fruticosum_321157731 Lugoa_revoluta_321157735 Anthemis_adonidifolia_321157665 Anthemis_arenicola_321157639 Anthemis_hyalina_321157588 Cota_halophila_321157682 Anthemis_zoharyana_321157663 
Asparagus_officinalis_323218771 Asparagus_densiflorus_323218796 Asparagus_densiflorus_323218768 Asparagus_officinalis_323218785 Asparagus_officinalis_323218807 Asparagus_officinalis_323218780 Asparagus_officinalis_323218782 Asparagus_officinalis_323218784 Asparagus_officinalis_323218801 Asparagus_densiflorus_323218777 Asparagus_plumosus_323218790 Asparagus_officinalis_323218797 Asparagus_officinalis_323218805 Asparagus_officinalis_323218786 Asparagus_officinalis_323218764 Asparagus_officinalis_323218775 Asparagus_officinalis_323218799 Asparagus_aethiopicus_270156410_Reversed Asparagus_densiflorus_323218773 Asparagus_officinalis_323218792 Asparagus_officinalis_323218769 Asparagus_officinalis_323218788 Asparagus_aethiopicus_270156304_Reversed Asparagus_cochinchinensis_256016937_Reversed Asparagus_albus_182410975 Mu71_Asparagus_altissimus Asparagus_trichophyllus_289472840 Asparagus_trichophyllus_289472841 Asparagus_cochinchinensis_289472836 Asparagus_cochinchinensis_289472837 Asparagus_cochinchinensis_289472838 Asparagus_schoberioides_289472839 Mu74_Asparagus_acutifolius 
Zizania_latifolia_283101240_Reversed Zizania_latifolia_283101243_Reversed Zizania_aquatica_283101168_Reversed Zizania_aquatica_283101192_Reversed Zizania_aquatica_283101195_Reversed Zizania_aquatica_283101198_Reversed Zizania_aquatica_283101201_Reversed Zizania_aquatica_283101204_Reversed Zizania_aquatica_283101207_Reversed Zizania_aquatica_283101210_Reversed Zizania_aquatica_283101222_Reversed Zizania_aquatica_283101225_Reversed Zizania_aquatica_283101228_Reversed Zizania_aquatica_283101234_Reversed Zizania_palustris_283101171_Reversed Zizania_palustris_283101174_Reversed Zizania_palustris_283101177_Reversed Zizania_palustris_283101180_Reversed Zizania_palustris_283101183_Reversed Zizania_palustris_283101186_Reversed Zizania_palustris_283101189_Reversed Zizania_palustris_283101213_Reversed Zizania_palustris_283101216_Reversed Zizania_palustris_283101219_Reversed Zizania_palustris_283101231_Reversed Zizania_texana_283101246_Reversed Rhynchoryza_subulata_283101165_Reversed Zizaniopsis_miliacea_283101237_Reversed Hygroryza_aristata_283101159_Reversed Luziola_peruviana_283101162_Reversed 
Acacia_borleae_305862197 Acacia_swazica_305862271 Acacia_tortilis_32365321 Acacia_karroo_32365317 Acacia_kirkii_305862229 Acacia_luederitzii_305862235 Acacia_robusta_305862255 Acacia_tortilis_305862273 Acacia_kosiensis_305862231 Acacia_sekhukhuniensis_305862259 Acacia_xanthophloea_305862277 Acacia_exuvialis_305862215 Acacia_nebrownii_305862241 Acacia_robbertsei_305862253 Acacia_ormocarpoides_305862245 Acacia_sieberiana_305862265 Acacia_reficiens_305862251 Acacia_hebeclada_305862227 Acacia_sieberiana_305862267 Acacia_gerrardii_305862219 Acacia_hebeclada_305862225 Acacia_stuhlmannii_305862269 Acacia_grandicornuta_305862223 Acacia_tortilis_167890855 Acacia_tortilis_167890856 Acacia_exuvialis_167890852 Acacia_exuvialis_167890850 Acacia_exuvialis_167890851 Acacia_tortilis_167890857 
Haworthia_maraisii_345285460_Reversed Haworthia_mucronata_345285464_Reversed Haworthia_angustifolia_345285442_Reversed Haworthia_aristata_345285443_Reversed Haworthia_aristata_345285444_Reversed Haworthia_bolusii_345285446_Reversed Haworthia_cooperi_345285447_Reversed Haworthia_cooperi_345285448_Reversed Haworthia_cooperi_345285449_Reversed Haworthia_cooperi_345285452_Reversed Haworthia_cooperi_345285453_Reversed Haworthia_cooperi_345285454_Reversed Haworthia_cooperi_345285455_Reversed Haworthia_cooperi_345285456_Reversed Haworthia_cooperi_345285457_Reversed Haworthia_cymbiformis_345285458_Reversed Haworthia_cymbiformis_345285459_Reversed Haworthia_marxii_345285461_Reversed Haworthia_monticola_345285462_Reversed Haworthia_mucronata_345285463_Reversed Haworthia_mutica_345285465_Reversed Haworthia_parksiana_345285466_Reversed Haworthia_pulchella_345285467_Reversed Haworthia_pulchella_345285468_Reversed Haworthia_reticulata_345285469_Reversed Haworthia_rossouwii_345285470_Reversed Haworthia_rossouwii_345285471_Reversed Haworthia_semiviva_345285472_Reversed 
Agave_convallis_198446907_Reversed Agave_aurea_198446904_Reversed Agave_petrophila_198446908_Reversed Agave_angustiarum_198446906_Reversed Agave_salmiana_198446914_Reversed Agave_victoriae_198446917_Reversed Agave_guiengola_198446919_Reversed Agave_lechuguilla_198446920_Reversed Agave_capensis_198446905_Reversed Agave_striata_198446909_Reversed Agave_datylio_198446912_Reversed Agave_kerchovei_198446911_Reversed Agave_triangularis_198446916_Reversed Agave_titanota_198446915_Reversed Agave_potatorum_198446924_Reversed Agave_parviflora_198446923_Reversed Agave_striata_198446910_Reversed Agave_gentryi_198446921_Reversed Furcraea_longaeva_198446926_Reversed Polianthes_graminifolia_198446928_Reversed Agave_rhodacantha_198446913_Reversed 
Narcissus_tazetta_261289035 Lycoris_albiflora_261289040 Lycoris_squamigera_261289036 Lycoris_anhuiensis_261289050 Lycoris_straminea_312232279 Lycoris_caldwellii_312232275 Lycoris_longituba_261289042 Lycoris_rosea_261289048 Lycoris_sprengeri_312232257 Lycoris_squamigera_312232285 Lycoris_chinensis_312232281 Lycoris_houdyshelii_312232265 Lycoris_shaanxiensis_312232263 Lycoris_aurea_261289031 Lycoris_haywardii_312232259 Lycoris_chinensis_261289052 Lycoris_albiflora_312232267 Lycoris_anhuiensis_312232273 Lycoris_longituba_312232261 Lycoris_longituba_312232269 
Glycyrrhiza_foetida_182410963 Glycyrrhiza_uralensis_343480671_Reversed Glycyrrhiza_glabra_312603496 Glycyrrhiza_glabra_312603498 Glycyrrhiza_inflata_312603494 Glycyrrhiza_uralensis_312603353 Glycyrrhiza_uralensis_312603355 Glycyrrhiza_uralensis_312603357 Glycyrrhiza_pallidiflora_312603492 Glycyrrhiza_yunnanensis_312603500 Glycyrrhiza_aspera_312603490 EM378 EM399 EM373 Mu57_Glycyrrhiza_glabra EM409 
Nabalus_alatus_307149576 Nabalus_alatus_307149577 Nabalus_asper_307149570 Nabalus_asper_307149571 Nabalus_asper_307149575 Nabalus_barbatus_307149561 Nabalus_barbatus_307149573 Nabalus_barbatus_307149574 Nabalus_racemosus_307149572 Nabalus_racemosus_307149580 Nabalus_serpentarius_307149568 Nabalus_trifoliolatus_307149569 Prenanthes_autumnalis_307149581 Prenanthes_carrii_307149578 Nabalus_boottii_307149563 Nabalus_sagittatus_307149562 
Glyceria_grandis_320339105_Reversed Glyceria_striata_320339106_Reversed Glyceria_striata_320339107_Reversed Glyceria_australis_108783604_Reversed Glyceria_borealis_108783613_Reversed Glyceria_melicaria_108783666_Reversed Glyceria_grandis_108783656_Reversed Glyceria_grandis_108783657_Reversed Glyceria_grandis_108783658_Reversed Glyceria_canadensis_108783623_Reversed Glyceria_elata_108783634_Reversed Glyceria_elata_108783635_Reversed Glyceria_elata_108783644_Reversed Glyceria_striata_108783689_Reversed Glyceria_striata_108783697_Reversed 
Chuquiraga_weberbaueri_209970532 Chuquiraga_aurea_209970520 Chuquiraga_erinacea_209970522 Chuquiraga_ruscifolia_209970524 Dasyphyllum_diacanthoides_209970542 Leucheria_cf_209970578 Mutisia_kurtzii_209970572 Chuquiraga_avellanedae_209970528 Chuquiraga_jussieui_209970538 Chuquiraga_oblongifolia_209970534 Chuquiraga_oppositifolia_209970526 Chuquiraga_morenonis_209970530 Chuquiraga_ulicina_209970516 Chuquiraga_ulicina_209970518 Chuquiraga_spinosa_209970536 
Allium_eduardii_294679547 Allium_przewalskianum_294679543 Allium_przewalskianum_294679544 Allium_przewalskianum_294679545 Allium_przewalskianum_294679546 Allium_cyaneum_326594596_Reversed Allium_sikkimense_326594602_Reversed Allium_carolinianum_326594594_Reversed Allium_chrysocephalum_326594595_Reversed Allium_cyathophorum_326594597_Reversed Allium_fasciculatum_326594598_Reversed Allium_obliquum_326594601_Reversed Allium_polyrhizum_301130852_Reversed Allium_spicatum_326594603_Reversed Allium_tanguticum_326594604_Reversed 
Silene_vulgaris_50254085 Silene_vulgaris_193890934 Silene_vulgaris_193890936 Silene_vulgaris_193890932 Silene_vulgaris_50254087 EM428 Silene_vulgaris_50254089 Silene_vulgaris_193890931 Silene_vulgaris_50254081 Silene_vulgaris_50254084 Silene_vulgaris_50254069 Silene_vulgaris_50254070 Silene_vulgaris_50254086 Silene_vulgaris_50254079 Silene_vulgaris_50254092 
Anthemis_saguramica_321157727 Cota_tinctoria_321157703 Cota_triumfettii_321157608 Anthemis_macroglossa_321157728 Anthemis_mazandaranica_321157687 Anthemis_talyschensis_321157659 Cota_austriaca_321157616 Cota_caelopoda_321157671 Cota_fulvida_321157680 Cota_macrantha_321157686 Cota_melanoloma_321157689 Cota_monantha_321157693 Cota_triumfettii_321157623 Cota_dalmatica_321157673 Cota_segetalis_321157631 
Acacia_nilotica_32365319 Acacia_nilotica_305862243 Vachellia_farnesiana_254576761 Acacia_nilotica_254576773 Acacia_nilotica_254576788 Acacia_nilotica_254576783 Acacia_nilotica_254576785 Acacia_nilotica_254576779 Acacia_nilotica_254576790 Vachellia_farnesiana_254576755 Acacia_nilotica_254576776 Acacia_nilotica_254576782 Acacia_nilotica_254576775 Acacia_nilotica_254576781 
Nabalus_altissimus_320339186_Reversed Soroseris_erysimoides_326260847 Soroseris_erysimoides_326260849 Soroseris_gillii_326260851 Soroseris_glomerata_326260853 Soroseris_glomerata_326260855 Soroseris_glomerata_326260857 Soroseris_hirsuta_326260859 Soroseris_hirsuta_326260861 Soroseris_hookeriana_326260863 Stebbinsia_umbrella_326260817 Stebbinsia_umbrella_326260819 Soroseris_teres_326260865 
Polygonatum_pubescens_320339180_Reversed Maianthemum_racemosum_320339148_Reversed Polygonatum_cirrhifolium_212525193 Polygonatum_sibiricum_212525189 Polygonatum_cyrtonema_212525185 Disporopsis_aspersa_212525187 Maianthemum_racemosum_212525245 Maianthemum_racemosum_212525243 Polygonatum_involucratum_289472805 Polygonatum_macropodum_289472830 Polygonatum_odoratum_289472851 Polygonatum_odoratum_289472852 
Capsicum_annuum_157687952 Capsicum_annuum_157687954 Capsicum_annuum_157687956 Capsicum_chinense_157688018 Capsicum_chinense_157688020 Capsicum_chinense_157688022 Capsicum_chinense_324103899 Capsicum_chinense_324103901 Capsicum_chinense_324103903 Capsicum_frutescens_157687943 Capsicum_frutescens_157687944 Capsicum_frutescens_157687945 
Anacyclus_valentinus_308320734 Matricaria_matricarioides_171190835 Matricaria_recutita_171190833 Anacyclus_pyrethrum_182410933 Anacyclus_homogamus_182410937 Anacyclus_radiatus_182410935 Tanacetum_corymbosum_335353434 Matricaria_discoidea_320339151_Reversed EM450 EM408 EM444 EM449 
Petunia_reitzii_63021851 Petunia_altiplana_63021819 Petunia_bonjardinensis_63021844 Petunia_bonjardinensis_63021842 Petunia_altiplana_63021818 Petunia_altiplana_63021814 Petunia_mantiqueirensis_63021856 Petunia_mantiqueirensis_63021859 Petunia_mantiqueirensis_63021858 Petunia_altiplana_63021816 
Vachellia_farnesiana_254576745 Vachellia_farnesiana_254576753 Vachellia_farnesiana_254576747 Vachellia_farnesiana_254576751 Vachellia_farnesiana_254576759 Vachellia_farnesiana_254576749 Acacia_nilotica_254576777 Vachellia_farnesiana_254576757 Vachellia_bravoensis_209968145 Acacia_farnesiana_10880564 
Capsicum_villosum_157688036 Capsicum_pereirae_157688064 Capsicum_schottianum_157688062 Capsicum_hunzikerianum_157688058 Capsicum_hunzikerianum_157688060 Capsicum_recurvatum_157688050 Capsicum_recurvatum_157688052 Capsicum_recurvatum_157688054 Capsicum_recurvatum_157688056 
Eryngium_alpinum_255985306 Eryngium_alpinum_255985308 Eryngium_alpinum_255985310 Eryngium_alpinum_255985316 Eryngium_alpinum_255985304 Eryngium_alpinum_255985314 Eryngium_alpinum_255985318 Eryngium_alpinum_255985312 Eryngium_alpinum_255985323 
Inula_conyza_148577953 Inula_hirta_335353390 Inula_britannica_34765530_Reversed Varthemia_persica_254527695 Mu49_Inula_montana Inula_japonica_313770848 Inula_japonica_313770849 
Ampelopsis_megalophylla_339648386_Reversed Ampelopsis_delavayana_345034473_Reversed Ampelopsis_japonica_345034485_Reversed Ampelopsis_bodinieri_345034463_Reversed Ampelopsis_glandulosa_345034479_Reversed Ampelopsis_bodinieri_345034465_Reversed Ampelopsis_glandulosa_345034481_Reversed 
Iris_missouriensis_129279008 Iris_missouriensis_129279010 Iris_missouriensis_129279012 Iris_missouriensis_129279014 Iris_missouriensis_129279011 Iris_missouriensis_129279015 
Blumea_arfakiana_148577931 Blumea_densiflora_148577919 Blumea_densiflora_169835474 Blumea_aromatica_148577949 Blumea_aromatica_169835470 Blumea_lanceolaria_148577929 
Tragopogon_porrifolius_125632269 Tragopogon_porrifolius_125632271 Tragopogon_longirostris_167539266 Tragopogon_porrifolius_125632266 Tragopogon_australis_167539258 Tragopogon_sinuatus_167539271 
Mandragora_officinarum_312370224 Mandragora_officinarum_312370228 Mandragora_officinarum_312370230 Mandragora_officinarum_312370226 EM404 Mu107_Mandragora_officinarum 
Sisyrinchium_angustissimum_339741692 Sisyrinchium_macrophyllum_339741719 Sisyrinchium_jamesonii_339741920 Sisyrinchium_aff_339741959 Sisyrinchium_striatum_339741785 
Allium_tuberosum_289472811 Allium_tuberosum_289472812 Allium_tuberosum_289472813 Allium_tuberosum_289472814 Allium_tuberosum_289472815 
Nordenstamia_kingii_308320903 Luina_hypoleuca_308320881 Gynoxys_soukupii_156753863 Rainiera_stricta_308320929 Homogyne_alpina_308320851 
Brachyglottis_repanda_308320758 Acrisione_cymosa_308320728 Bedfordia_arborescens_308320750 Centropappus_brunonis_308320772 Urostemon_kirkii_308321031 
Drimia_wightii_309274491 Drimia_indica_309274487 Drimia_polyantha_309274490 Drimia_indica_309274489 
Anemarrhena_asphodeloides_289472853 Anemarrhena_asphodeloides_289472854 Anemarrhena_asphodeloides_289472855 Anemarrhena_asphodeloides_289472856 
Solanum_dulcamara_238056124 Solanum_dulcamara_320339235_Reversed Solanum_dulcamara_197944478_Reversed Solanum_dulcamara_197944480_Reversed 
Vachellia_farnesiana_254576767 Vachellia_farnesiana_254576765 Vachellia_farnesiana_254576771 Vachellia_farnesiana_254576769 
Dasyphyllum_brasiliense_209970548 Dasyphyllum_popayanense_209970544 Dasyphyllum_spinescens_209970552 Dasyphyllum_tomentosum_209970550 
Parthenocissus_quinquefolia_339648388_Reversed Parthenocissus_quinquefolia_345034609_Reversed Parthenocissus_inserta_320339167_Reversed Parthenocissus_vitacea_345034615_Reversed 
Solanum_nigrum_289473211 Solanum_nigrum_289473212 Solanum_americanum_59800008 Solanum_ptychanthum_59800010 
Asparagus_officinalis_323218779 Asparagus_aethiopicus_323218794 Asparagus_lycopodineus_323218766 
Olsynium_biflorum_339741647 Olsynium_douglasii_339741650 Olsynium_junceum_339741890 
Allium_macrostemon_289472845 Allium_macrostemon_289472846 Allium_macrostemon_289472844 
Capsicum_rhomboideum_157688044 Capsicum_rhomboideum_157688046 Capsicum_rhomboideum_157688048 
Sonchus_asper_238056080 Sonchus_asper_197944522_Reversed Sonchus_asper_197944524_Reversed 
Cichorium_intybus_218203084 Cichorium_intybus_320339029_Reversed Cichorium_intybus_308320778 
Stifftia_chrysantha_345422080 Stifftia_fruticosa_345422082 Stifftia_parviflora_345422084 
Withania_somnifera_312370258 OA8 OA11 
Duhaldea_cappa_148577951 Duhaldea_cappa_148577991 Duhaldea_eupatorioides_148577971 
Pulicaria_paludosa_182410953 Pulicaria_odora_182410951 Pulicaria_paludosa_148577957 
Eryngium_tricuspidatum_351720278 EM424 EM382 
EM395 EM407 Mu48_Echinops_spinosus 
Fulcaldea_laurifolia_209970562 Fulcaldea_stuessyi_345422076 Arnaldoa_weberbaueri_209970502 
EM363 EM411 EM364 
Lipochaeta_integrifolia_34765539_Reversed Dimerostemma_vestitum_34765502_Reversed Perymeniopsis_ovalifolia_34765557_Reversed 
EM416 EM361 Mu35_Catananche_caespitosa 
EM413 OA10 EM396 
Achillea_wilsoniana_313770853 Achillea_wilsoniana_289473065 Achillea_wilsoniana_289473066 
Galium_lucidum_335353425 Galium_mollugo_238056085 Galium_mollugo_218203164 
EM367 EM421 EM376 
Mu18_Foeniculum_vulgare EM372 EM366 
Mu26_Aristolochia_longa Mu28_Aristolochia_paucinervis Mu29_Aristolochia_pistolochia 
Hyacinthoides_hispanica_253559210 Hyacinthoides_hispanica_253559174 
Bomarea_chiriquina_259187021_Reversed Anthoxanthum_odoratum_238056051 
Sisyrinchium_aff_339741941 Sisyrinchium_setaceum_339741782 
Danthonia_spicata_320339048_Reversed Danthonia_spicata_320339049_Reversed 
Convallaria_majalis_212525183 Convallaria_majalis_289472820 
Glycyrrhiza_uralensis_146197447_Reversed Glycyrrhiza_glabra_146197448_Reversed 
Mu78_Drimia_maura EM431 
Hymenocallis_speciosa_304653820_Reversed Agapanthus_africanus_304653803_Reversed 
Solanum_tuberosum_218203177 Solanum_lycopersicum_290784115_Reversed 
Iris_tectorum_289473356 Iris_tectorum_289473357 
Haworthia_cooperi_345285450_Reversed Haworthia_nigra_345285480_Reversed 
Lycium_yunnanense_317022155_Reversed Lycium_yunnanense_317022157_Reversed 
Solanum_diphyllum_270156351_Reversed Solanum_diphyllum_270156273_Reversed 
Acacia_erioloba_305862211 Acacia_x_305862221 
Aloe_tenuior_345285495_Reversed Astroloba_rubriflora_345285492 
Acacia_constricta_32365311 Acacia_schottii_32365315 
Solanum_nigrum_197944484_Reversed Solanum_nigrum_197944486_Reversed 
Solanum_incanum_330857608_Reversed Solanum_linnaeanum_330857606_Reversed 
Achillea_millefolium_238056062 Achillea_millefolium_320338965_Reversed 
Blumea_virens_148577963 Blumea_virens_169835500 
Mu105_Verbascum_dentifolium Mu104_Verbascum_sinuatum 
Buphthalmum_salicifolium_148577977 Inula_salicina_335353391 
Solanum_chilense_312370254 Solanum_pennellii_312370256 
Artemisia_annua_213554843 Artemisia_annua_67079184 
Caesulia_axillaris_148577947 Caesulia_axillaris_169835468 
Vachellia_vernicosa_209968143 Vachellia_constricta_209968146 
Solanum_nigrum_295419119 Solanum_physalifolium_59800009 
Nicotiana_noctiflora_246905620 Nicotiana_petunioides_246905621 
Nicotiana_longiflora_118626507 Nicotiana_plumbaginifolia_118626508 
Mandragora_autumnalis_312370216 Mandragora_turcomanica_312370232 
Nicotiana_langsdorfii_118626506 Nicotiana_forgetiana_118626505 
Eutrochium_maculatum_197944302_Reversed Eutrochium_maculatum_197944304_Reversed 
Idiopappus_quitensis_34765529_Reversed Kingianthus_paradoxus_34765533_Reversed 
Carlina_biebersteinii_190148593 Carlina_frigida_190148598 
Inula_helenium_320339118_Reversed Inula_helenium_320339119_Reversed 
Tetrachyron_orizabaensis_34765583_Reversed Varilla_mexicana_34765589_Reversed 
Brachylaena_huillensis_167890860 Brachylaena_huillensis_167890861 
Atractylodes_lancea_289472998 Atractylodes_lancea_313770834 
EM427 Pulicaria_dysenterica_254527676 
Artemisia_lactiflora_313770832 Artemisia_lactiflora_313770833 
Artemisia_annua_289473017 Artemisia_annua_289473018 
Anthemis_microcephala_321157690 Tripleurospermum_caucasicum_321157740 
Anthemis_brachystephana_321157619 Anthemis_hamrinensis_321157683 
EM429 EM453 
EM451 Mu16_Thapsia_transtagana 
Yucca_brevifolia_163567949_Reversed 
Acidosasa_purpurea_223049373_Reversed 
Mu106_Smilax_aspera 
Festuca_subulata_240018055 
Oncostema_peruviana_253559064 
Sporobolus_elongatus_240018118 
Sucrea_maculata_223049398_Reversed 
Schizachne_purpurascens_320339222_Reversed 
Pariana_radiciflora_223049385_Reversed 
Orthrosanthus_monadelphus_339741860 
Solenomelus_segethi_339741644 
Moraea_pallida_246905611 
Tigridia_pavonia_159796340 
Achillea_millefolium_160694133 
Moraea_simplex_246905612 
Nicotiana_tabacum_218203173 
Disporopsis_fuscopicta_212525191 
Mu77_Drimia_undata 
Clivia_miniata_304653823_Reversed 
Brylkinia_caudata_323280374_Reversed 
Macrochloa_tenacissima_323280368_Reversed 
Narcissus_tazetta_289473273 
Allium_senescens_289472832 
Clivia_nobilis_304653809_Reversed 
Capsicum_campylopodium_157688040 
Dendrosenecio_kilimanjari_308320798 
Acacia_arenaria_305862195 
Solanum_circinatum_261864295 
Acacia_gummifera_351720279 
Cordyline_fruticosa_289472857 
Hippeastrum_vittatum_304653817_Reversed 
Mu115_Haplophyllum_broussonetianum 
Carpesium_divaricatum_148577979 
Galactites_tomentosa_8650260 
Solanum_aculeastrum_330857574_Reversed 
Tyrimnus_leucographus_8650274 
Solanum_elaeagnifolium_330857570_Reversed 
Acacia_caven_32365307 
Anthemis_arvensis_171190837 
Anthemis_cotula_171190841 
Scorzonera_pseudopygmea_182410945 
Calendula_arvensis_308320766 
Lycianthes_rantonnei_157688072 
Tripleurospermum_perforatum_171190843 
Echinops_sphaerocephalus_8650258 
Acacia_tortilis_351720273 
Doronicum_pardalianches_156753936 
Hieracium_aurantiacum_320339111_Reversed 
Eragrostis_pectinacea_156535521 
Carthamus_pinnatus_351720287 
Datura_inoxia_240265335 
Aequatorium_asterotrichum_308320732 
Picnomon_acarna_8650268 
Endocellion_sibiricum_308320810 
Eryngium_campestre_351720271 
Catananche_arenaria_182410941 
Polymnia_canadensis_308320923 
Catananche_lutea_182410939 
Pentanema_ligneum_148577917 
Catananche_caerulea_182410943 
Mandragora_chinghaiensis_312370222 
Stenachaenium_campestre_148577913 
Jaborosa_squarrosa_312370210 
Rhanterium_epapposum_148577985 
Anvillea_garcinii_148577975 
Solanum_asperum_261864294 
Drymonia_coccinea_353336573_Reversed 
Dendranthema_japonense_119380856 
Notobasis_syriaca_8650264 
Wen_et_312370212 
Berkheya_carduoides_90969921 
Gerbera_sp_308320828 
Nicotiana_sylvestris_118626509 
Duhaldea_nervosa_148577915 
Acacia_neovernicosa_32365313 
Acacia_davyi_305862207 
Carlina_acaulis_335353421 
Iris_missouriensis_129279013_Reversed 
Capelio_caledonica_308320768 
Cuspidia_cernua_90969923 
Proustia_cuneifolia_209970568 
Solanum_lepidotum_261864298 
Solanum_dulcamara_295419118 
Vachellia_farnesiana_254576763 
Chrysogonum_virginianum_67079194 
Solanum_tuberosum_295419122 
Rhaponticum_acaule_351720269 
Dasyphyllum_brevispinum_209970546 
Mu79_Fraxinus_angustifolia 
Atractylis_phaeolepis_190148615 
Hymenopappus_filifolius_34765526_Reversed 
Silphium_perfoliatum_34765574_Reversed 
Vernonia_gigantea_308321033 
Venegasia_carpesioides_34765590_Reversed 
Loxothysanus_sinuatus_34765540_Reversed 
Pentanema_indicum_148577955 
Ziziphus_lotus_351720266 
Greenmaniella_resinosa_34765520_Reversed 
Eryngium_bourgatii_255985324 
Atractylodes_koreana_190148616 
Polymnia_canadensis_34765563_Reversed 
Psathyrotes_annua_34765564_Reversed 
Carlina_lanata_190148610 
Calea_megacephala_34765488_Reversed 
Coespeletia_timotensis_34765514_Reversed 
Acmella_radicans_34765477_Reversed 
Barnadesia_sp_308320748 
Atractylis_carduus_190148613 
Dyscritothamnus_mirandae_34765504_Reversed 
Constancea_nevinii_34765512_Reversed 
Dolichoglottis_lyallii_308320802 
Rojasianthe_superba_34765570_Reversed 
Dubyaea_hispida_326260809 
Ampelopsis_cordata_345034471_Reversed 
Ampelocissus_erdvendbergiana_345034461_Reversed 
Eryngium_giganteum_255985326 
Jaumea_carnosa_34765532_Reversed 
Eryngium_alpinum_255985320 
Echinops_przewalskii_62754229 
Mu41_Launaea_arborescens 
Dolomiaea_edulis_62754227 
Lactuca_tatarica_262357475 
Mu39_Catananche_montana 
Myripnois_dioica_313770844 
Gerbera_sp_62754231 
Acacia_nilotica_254576787 
Pentanema_indicum_254527669 
Saussurea_forrestii_115606228 
Scolymus_hispanicus_351720264 
Centaurea_pubescens_217040121 
Acacia_grandicornuta_209968144 
Centaurea_amblensis_217040069 
Pterisanthes_stonei_345034617_Reversed 
Carlina_lanata_351720265 
Saussurea_amara_148612568 
Saussurea_stella_148612554 
Achillea_millefolium_75699752 
Prenanthes_purpurea_307149579 
Pulicaria_vulgaris_254527688 
Silene_vulgaris_197944472_Reversed 
Silene_vulgaris_351720284 
Mu99_Ruta_angustifolia 
EM440 
Mu97_Ruta_montana 
Mu100_Ruta_angustifolia 
Corrigiola_litoralis_351720272 
Mu98_Ruta_chalepensis 
Anthemis_yemensis_321157660 
Rhaponticum_uniflorum_289473040 
Cota_oxylepis_321157724 
Anthemis_trotzkiana_321157634 
Mu60_Astragalus_armatus 
Silene_vulgaris_197944474_Reversed 
Mu110_Tamarix_gallica 
Acacia_permixta_305862247 
Silene_vulgaris_50254075 
Ziziphus_incurva_158535996 
Mu108_Tamarix_aphylla 
Galium_verum_320339098_Reversed 
EM390 
EM403 
EM379 
EM436 
EM391 
Mu86_Limoniastrum_monopetalum 
Mu101_Populus_alba 
Mu85_Limoniastrum##guyonianum 
Mu89_Armeria_choulettiana 
EM368 
Mu53_Saponaria_glutinosa 
EM423 
Mu67_Juglans_regia 
EM387 
EM433 
Mu17_Thapsia_platycarpa_Pomel 
EM412 
Mu27_Aristolochia_baetica 
EM356 
EM410 
EM447 
EM371_Reversed 
