# Supplementary material for: Molecular Identification of Commercialized Medicinal Plants in Southern Morocco
Source: PLoS One. 2012 Jun 27;7(6):e39459. doi: 10.1371/journal.pone.0039459 (PMC3384669; doi:10.1371/journal.pone.0039459)
Supplement: Data S9 — Blastclust output ITS. (TXT) [file pone.0039459.s009.txt]

EM357ITS EM358ITS Armeria_simplex_351720254 Armeria_atlantica_351720214 Armeria_choulettiana_351720215 Armeria_filicaulis_38176496 Armeria_filicaulis_38176497 Armeria_filicaulis_38230186 Armeria_filicaulis_38230190 Armeria_filicaulis_38230191 Armeria_filicaulis_38230192 Armeria_filicaulis_38230199 Armeria_filicaulis_38230200 Armeria_filicaulis_38230201 Armeria_filicaulis_38230202 Armeria_filicaulis_38230203 Armeria_filicaulis_38230204 Armeria_filicaulis_38230205 Armeria_splendens_38230210 Armeria_splendens_38230211 Armeria_splendens_38230212 Armeria_splendens_38230213 Armeria_splendens_38230214 Armeria_splendens_38230215 Armeria_villosa_38176486 Armeria_villosa_38230218 Armeria_villosa_38230220 Armeria_villosa_38230222 Armeria_villosa_38230223 Armeria_villosa_38230224 Armeria_villosa_38230225 Armeria_villosa_38230226 Armeria_villosa_38230227 Armeria_villosa_38230228 Armeria_villosa_38230229 Armeria_villosa_38230230 Armeria_villosa_38230231 Armeria_villosa_38230233 Armeria_villosa_38230234 Armeria_villosa_38230237 Armeria_villosa_38230238 Armeria_villosa_38230239 Armeria_villosa_38230241 Armeria_villosa_38230242 Armeria_villosa_38230243 Armeria_villosa_38230245 Armeria_villosa_38230246 Armeria_villosa_38230247 Armeria_villosa_38230249 Armeria_villosa_38230250 Armeria_villosa_38230251 Armeria_villosa_38230252 Armeria_villosa_38230255 Armeria_villosa_38230264 Armeria_alliacea_4164228 Armeria_arenaria_126116656 Armeria_arenaria_126116657 Armeria_arenaria_126116659 Armeria_arenaria_126116660 Armeria_arenaria_126116661 Armeria_arenaria_126116662 Armeria_arenaria_126116663 Armeria_arenaria_126116664 Armeria_arenaria_126116666 Armeria_arenaria_27904418 Armeria_arenaria_27904419 Armeria_arenaria_27904420 Armeria_arenaria_27904421 Armeria_arenaria_27904422 Armeria_beirana_27904423 Armeria_beirana_27904424 Armeria_belgenciensis_126116655 Armeria_berlengensis_27904425 Armeria_berlengensis_27904426 Armeria_bigerrensis_27904427 Armeria_bigerrensis_4164227 Armeria_bigerrensis_4164239 Armeria_bourgaei_27904428 Armeria_bourgaei_4164231 Armeria_bourgaei_4164237 Armeria_bourgaei_4164240 Armeria_bourgaei_4164241 Armeria_caballeroi_27904431 Armeria_canescens_27904432 Armeria_cantabrica_27904435 Armeria_cespitosa_4164235 Armeria_choulettiana_27904437 Armeria_choulettiana_4164230 Armeria_colorata_4164233 Armeria_colorata_4164234 Armeria_ebracteata_27904438 Armeria_euscadiensis_27904439 Armeria_euscadiensis_27904440 Armeria_filicaulis_27904441 Armeria_filicaulis_27904442 Armeria_filicaulis_38176501 Armeria_filicaulis_38176503 Armeria_filicaulis_38230193 Armeria_filicaulis_38230194 Armeria_filicaulis_38230195 Armeria_filicaulis_38230196 Armeria_filicaulis_38230197 Armeria_filicaulis_38230206 Armeria_filicaulis_38230207 Armeria_filicaulis_38230208 Armeria_filicaulis_4164229 Armeria_fontqueri_27904445 Armeria_gaditana_4164232 Armeria_genesiana_27904446 Armeria_genesiana_27904447 Armeria_hirta_4164247 Armeria_hirta_4164248 Armeria_hirta_4164249 Armeria_langei_27904449 Armeria_leucocephala_27904450 Armeria_linkiana_27904451 Armeria_macrophylla_262216076 Armeria_macrophylla_262216077 Armeria_macrophylla_262216078 Armeria_macrophylla_27904452 Armeria_macrophylla_27904453 Armeria_macrophylla_27904454 Armeria_macrophylla_27904455 Armeria_macrophylla_4164245 Armeria_macropoda_27904456 Armeria_maderensis_27904457 Armeria_maderensis_27904458 Armeria_malacitana_4164254 Armeria_maritima_262216069 Armeria_maritima_27904462 Armeria_maritima_27904463 Armeria_maritima_27904464 Armeria_maritima_27904465 Armeria_maritima_4164251 Armeria_merinoi_27904466 Armeria_multiceps_27904467 Armeria_nebrodensis_27904468 Armeria_pauana_4164252 Armeria_pinifolia_4164246 Armeria_pseudarmeria_4164250 Armeria_pseudarmeria_4164261 Armeria_pubigera_262216071 Armeria_pubigera_262216072 Armeria_pubigera_262216074 Armeria_pubigera_262216075 Armeria_pubigera_27904469 Armeria_pubigera_27904470 Armeria_pubigera_27904471 Armeria_pubigera_4164253 Armeria_pungens_262216079 Armeria_pungens_262216080 Armeria_pungens_262216081 Armeria_pungens_262216082 Armeria_pungens_262216083 Armeria_pungens_262216084 Armeria_pungens_262216085 Armeria_pungens_262216086 Armeria_pungens_262216087 Armeria_pungens_262216088 Armeria_pungens_262216089 Armeria_pungens_262216090 Armeria_pungens_262216091 Armeria_pungens_262216092 Armeria_pungens_262216093 Armeria_pungens_262216094 Armeria_pungens_262216095 Armeria_pungens_262216096 Armeria_pungens_262216097 Armeria_pungens_262216098 Armeria_pungens_262216099 Armeria_pungens_262216100 Armeria_pungens_262216101 Armeria_pungens_262216102 Armeria_pungens_262216103 Armeria_pungens_262216104 Armeria_pungens_262216105 Armeria_pungens_262216106 Armeria_pungens_262216107 Armeria_pungens_262216108 Armeria_pungens_262216109 Armeria_pungens_262216110 Armeria_pungens_262216111 Armeria_pungens_262216112 Armeria_pungens_262216113 Armeria_pungens_262216114 Armeria_pungens_262216115 Armeria_pungens_262216116 Armeria_pungens_262216117 Armeria_pungens_262216118 Armeria_pungens_262216119 Armeria_pungens_262216120 Armeria_pungens_262216121 Armeria_pungens_262216122 Armeria_pungens_262216123 Armeria_pungens_262216124 Armeria_pungens_262216125 Armeria_pungens_262216126 Armeria_pungens_262216127 Armeria_pungens_262216128 Armeria_pungens_262216129 Armeria_pungens_262216130 Armeria_pungens_262216131 Armeria_pungens_262216132 Armeria_pungens_262216133 Armeria_pungens_262216134 Armeria_pungens_262216135 Armeria_pungens_262216136 Armeria_pungens_262216137 Armeria_pungens_262216138 Armeria_pungens_262216139 Armeria_pungens_262216140 Armeria_pungens_262216141 Armeria_pungens_262216142 Armeria_pungens_27904472 Armeria_pungens_4164244 Armeria_rouyana_4164256 Armeria_ruscinonensis_27904474 Armeria_salmantica_27904475 Armeria_salmantica_27904476 Armeria_sardoa_27904477 Armeria_simplex_4164257 Armeria_soleirolii_27904478 Armeria_sp_4164258 Armeria_trachyphylla_27904480 Armeria_transmontana_27904481 Armeria_trianoi_27904482 Armeria_trianoi_27904483 Armeria_trianoi_27904484 Armeria_trianoi_38230216 Armeria_velutina_4164255 Armeria_villosa_27904491 Armeria_villosa_27904492 Armeria_villosa_27904493 Armeria_villosa_38176479 Armeria_villosa_38176485 Armeria_villosa_38176489 Armeria_villosa_38176492 Armeria_villosa_38230253 Armeria_villosa_38230257 Armeria_villosa_38230258 Armeria_villosa_38230259 Armeria_villosa_38230260 Armeria_villosa_38230261 Armeria_villosa_38230262 Armeria_villosa_38230263 Armeria_villosa_4164264 Armeria_villosa_4164266 Armeria_villosa_4164267 Armeria_villosa_4164270 Armeria_villosa_4164271 Armeria_villosa_4164272 Armeria_villosa_4164273 Armeria_villosa_4164278 Armeria_villosa_4164280 Armeria_villosa_4164281 Armeria_villosa_7076814 Armeria_villosa_7076817 Armeria_villosa_7076819 Armeria_villosa_7076820 Armeria_villosa_7076821 Armeria_villosa_7076823 Armeria_villosa_7076826 Armeria_villosa_7076827 Armeria_villosa_7076828 Armeria_villosa_7076830 Armeria_villosa_7076832 Armeria_villosa_7076833 Armeria_villosa_7076834 Armeria_villosa_7076835 Armeria_villosa_7076836 Armeria_villosa_7076837 Armeria_villosa_7076840 Armeria_villosa_7076842 Armeria_villosa_7076844 Armeria_villosa_7076847 Armeria_villosa_7076849 Armeria_villosa_7076850 Armeria_villosa_7076852 Armeria_villosa_7076853 Armeria_villosa_7076856 Armeria_villosa_7076857 Armeria_villosa_7076858 Armeria_villosa_7076861 Armeria_villosa_7076864 Armeria_villosa_7076874 Armeria_villosa_7076875 Armeria_villosa_7076877 Armeria_villosa_7076878 Armeria_welwitschii_27904494 Armeria_welwitschii_4164262 
Quercus_ilex_308193221 Quercus_ilex_308193251 Quercus_ilex_308193253 Quercus_ilex_308193140 Quercus_ilex_308193234 Quercus_ilex_308193254 Quercus_ilex_308193256 Quercus_coccifera_308193130 Quercus_ilex_308193143 Quercus_ilex_308193216 Quercus_ilex_308193217 Quercus_ilex_308193218 Quercus_ilex_308193226 Quercus_ilex_308193228 Quercus_ilex_308193233 Quercus_ilex_308193236 Quercus_ilex_308193244 Quercus_ilex_308193245 Quercus_ilex_308193247 Quercus_ilex_308193255 Quercus_ilex_308193257 Quercus_ilex_308193258 Quercus_aucherii_308193082 Quercus_aucherii_308193080 Quercus_aucherii_308193083 Quercus_aucherii_308193085 Quercus_aucherii_308193087 Quercus_aucherii_308193091 Quercus_coccifera_308193047 Quercus_coccifera_308193049 Quercus_coccifera_308193050 Quercus_coccifera_308193051 Quercus_coccifera_308193100 Quercus_coccifera_308193109 Quercus_coccifera_308193110 Quercus_coccifera_308193114 Quercus_coccifera_308193115 Quercus_coccifera_308193116 Quercus_coccifera_308193117 Quercus_coccifera_308193118 Quercus_coccifera_308193119 Quercus_coccifera_308193121 Quercus_coccifera_308193122 Quercus_coccifera_308193123 Quercus_coccifera_308193124 Quercus_coccifera_308193125 Quercus_coccifera_308193126 Quercus_ilex_308193155 Quercus_ilex_308193175 Quercus_ilex_308193179 Quercus_alnifolia_308193094 Quercus_aucherii_308193076 Quercus_coccifera_308193111 Quercus_coccifera_308193128 Quercus_coccifera_308193129 Quercus_ilex_308193150 Quercus_ilex_308193151 Quercus_ilex_308193152 Quercus_ilex_308193153 Quercus_ilex_308193154 Quercus_ilex_308193156 Quercus_ilex_308193159 Quercus_ilex_308193161 Quercus_ilex_308193162 Quercus_ilex_308193164 Quercus_ilex_308193165 Quercus_ilex_308193168 Quercus_ilex_308193170 Quercus_ilex_308193172 Quercus_ilex_308193173 Quercus_ilex_308193174 Quercus_ilex_308193176 Quercus_ilex_308193177 Quercus_ilex_308193178 Quercus_ilex_308193180 Quercus_ilex_308193181 Quercus_ilex_308193182 Quercus_ilex_308193183 Quercus_ilex_308193184 Quercus_ilex_308193185 Quercus_ilex_308193186 Quercus_ilex_308193187 Quercus_ilex_308193188 Quercus_ilex_308193190 Quercus_ilex_308193191 Quercus_ilex_308193192 Quercus_ilex_308193193 Quercus_ilex_308193196 Quercus_ilex_308193199 Quercus_ilex_308193201 Quercus_ilex_308193202 Quercus_ilex_308193203 Quercus_ilex_308193204 Quercus_ilex_308193205 Quercus_ilex_308193206 Quercus_ilex_308193208 Quercus_ilex_308193210 Quercus_ilex_308193211 Quercus_ilex_308193212 Quercus_ilex_308193214 Quercus_ilex_308193215 Quercus_ilex_308193220 Quercus_ilex_308193223 Quercus_ilex_308193224 Quercus_ilex_308193225 Quercus_ilex_308193230 Quercus_ilex_308193232 Quercus_ilex_308193238 Quercus_ilex_308193239 Quercus_ilex_308193240 Quercus_ilex_308193242 Quercus_ilex_308193248 Quercus_ilex_308193249 Quercus_ilex_308193250 Quercus_ilex_308193252 Quercus_alnifolia_308193092 Quercus_alnifolia_308193093 Quercus_alnifolia_308193095 Quercus_alnifolia_308193096 Quercus_alnifolia_308193097 Quercus_alnifolia_308193098 Quercus_alnifolia_308193099 Quercus_dilatata_308193127 Quercus_ilex_308193131 Quercus_ilex_308193132 Quercus_ilex_308193133 Quercus_ilex_308193141 Quercus_ilex_308193142 Quercus_ilex_308193147 Quercus_ilex_308193148 Quercus_ilex_308193157 Quercus_ilex_308193158 Quercus_ilex_308193194 Quercus_ilex_308193219 Quercus_ilex_308193222 Quercus_ilex_308193227 Quercus_ilex_308193229 Quercus_ilex_308193231 Quercus_ilex_308193241 Quercus_ilex_308193243 Quercus_ilex_308193134 Quercus_coccifera_308193101 Quercus_ilex_308193145 Quercus_ilex_308193138 Quercus_ilex_308193144 Quercus_ilex_308193146 Quercus_coccifera_308193044 Quercus_ilex_308193136 Quercus_ilex_308193166 Quercus_ilex_308193137 Quercus_coccifera_308193046 Quercus_coccifera_308193045 Quercus_coccifera_308193043 Quercus_coccifera_308193048 Quercus_ilex_29424092 Quercus_ilex_85062551 Quercus_ilex_5163147 Quercus_coccifera_5163146 Quercus_ilex_85062554 Quercus_guajavifolia_15212777 Quercus_monimotricha_15212773 Quercus_senescens_15212784 Quercus_calliprinos_5163144 Quercus_engleriana_15212770 Quercus_franchettii_15212769 Quercus_guajavifolia_15212776 Quercus_longispica_15212778 Quercus_monimotricha_15212772 Quercus_rhederiana_15212780 Quercus_rhederiana_15212781 Quercus_rhederiana_15212782 Quercus_coccifera_29424090 Quercus_coccifera_85062541 Quercus_coccifera_85062542 Quercus_coccifera_85062543 Quercus_coccifera_85062544 Quercus_coccifera_85062545 Quercus_coccifera_85062548 Quercus_cocciferoides_15212771 Quercus_guajavifolia_15212775 Quercus_pseudosemicarpifolia_15212785 Quercus_spinosa_15212786 Quercus_ilex_187937719 Quercus_ilex_29424093 Quercus_ilex_308193235 Quercus_ilex_56159358 Quercus_ilex_85062546 Quercus_ilex_85062547 Quercus_ilex_85062549 Quercus_ilex_85062550 Quercus_ilex_85062552 Quercus_ilex_85062553 Quercus_ilex_85062555 Quercus_ilex_85062556 Quercus_longispica_15212779 Quercus_pannosa_15212774 Quercus_rotundifolia_351720260 EM434ITS Quercus_ilex_308193160 Quercus_ilex_308193163 
Eryngium_mexicanum_3075424 Eryngium_humile_158537485 Eryngium_agavifolium_158537425 Eryngium_aloifolium_158537426 Eryngium_alternatum_158537428 Eryngium_aromaticum_158537431 Eryngium_articulatum_158537432 Eryngium_balansae_158537433 Eryngium_brasiliense_158537436 Eryngium_bupleuroides_158537439 Eryngium_carlinae_158537444 Eryngium_chamissonis_158537447 Eryngium_ciliatum_158537449 Eryngium_corniculatum_158537452 Eryngium_crassisquamosum_158537455 Eryngium_ebracteatum_158537460 Eryngium_eburneum_158537461 Eryngium_eburneum_158537462 Eryngium_falcifolium_158537468 Eryngium_fernandezianum_158537469 Eryngium_floribundum_158537470 Eryngium_fluitans_158537471 Eryngium_ghiesbreghtii_158537474 Eryngium_glossophyllum_158537478 Eryngium_gracile_158537480 Eryngium_gramineum_158537481 Eryngium_hemsleyanum_158537483 Eryngium_horridum_158537484 Eryngium_inaccessum_158537487 Eryngium_incantatum_158537488 Eryngium_lacustre_158537493 Eryngium_longifolium_158537495 Eryngium_megapotamicum_158537500 Eryngium_megapotamicum_158537501 Eryngium_megapotamicum_158537502 Eryngium_mesopotamicum_158537503 Eryngium_mesopotamicum_158537504 Eryngium_mesopotamicum_158537505 Eryngium_mexicanum_158537507 Eryngium_nudicaule_158537511 Eryngium_ombrophilum_158537512 Eryngium_ovinum_158537513 Eryngium_palmeri_158537515 Eryngium_pandanifolium_158537516 Eryngium_pandanifolium_158537517 Eryngium_pandanifolium_158537518 Eryngium_paniculatum_158537519 Eryngium_pristis_158537523 Eryngium_prostratum_158537524 Eryngium_proteiflorum_158537525 Eryngium_pseudojunceum_158537526 Eryngium_purpusii_158537527 Eryngium_rauhianum_158537530 Eryngium_rauhianum_158537531 Eryngium_regnellii_158537532 Eryngium_regnellii_158537533 Eryngium_regnellii_158537534 Eryngium_rojasii_158537535 Eryngium_rostratum_158537536 Eryngium_sanguisorba_158537537 Eryngium_sanguisorba_158537538 Eryngium_scaposum_158537539 Eryngium_scirpinum_158537540 Eryngium_sparganophyllum_158537546 Eryngium_subinerme_158537548 Eryngium_venustum_158537555 Eryngium_venustum_158537556 Eryngium_vesiculosum_158537557 Eryngium_bonplandii_158537434 Eryngium_buchtienii_158537437 Eryngium_chamissonis_158537448 Eryngium_coquimbanum_158537450 Eryngium_coquimbanum_158537451 Eryngium_corniculatum_169261245 Eryngium_coronatum_158537453 Eryngium_coronatum_158537454 Eryngium_divaricatum_158537458 Eryngium_echinatum_158537463 Eryngium_eriophorum_158537466 Eryngium_foetidum_158537472 Eryngium_goyazense_158537479 Eryngium_hemisphaericum_158537482 Eryngium_juncifolium_158537491 Eryngium_luzulaefolium_158537496 Eryngium_mexiae_158537506 Eryngium_monocephalum_158537508 Eryngium_pohlianum_158537522 Eryngium_sellowii_158537541 Eryngium_sellowii_158537542 Eryngium_smithii_158537545 Eryngium_yuccifolium_158537560 Eryngium_yuccifolium_158537561 Eryngium_agavifolium_169261234 Eryngium_baldwinii_169261238 Eryngium_cf_169261267 Eryngium_ebracteatum_169261248 Eryngium_elegans_158537464 Eryngium_elegans_158537465 Eryngium_expansum_169261249 Eryngium_floribundum_169261250 Eryngium_horridum_169261258 Eryngium_pandanifolium_169261266 Eryngium_pristis_169261272 Eryngium_scaposum_169261273 Eryngium_scirpinum_169261274 Eryngium_serratum_158537544 Eryngium_vaseyi_158537554 Eryngium_cf_169261269 Eryngium_foetidum_169261251 Eryngium_petiolatum_169261268 Eryngium_plantagineum_169261270 Eryngium_spiculosum_158537547 Eryngium_yuccifolium_169261281 Eryngium_carlinae_169261244 Eryngium_beecheyanum_169261239 Eryngium_humile_169261259 
Ferula_mervynii_342186718 Ferula_communis_239735963 Ferula_communis_239735964 Ferula_communis_239735965 Ferula_communis_239735966 Ferula_communis_351720243 EM433ITS Ferula_clematidifolia_88605029 Ferula_olgae_88605072 Ferula_penninervis_88605077 Ferula_renardii_88605082 Ferula_tenuisecta_5852222 Ladygina_et_88605052 Ferula_badrakema_88605026 Ferula_ceratophylla_88605028 Ferula_decurrens_88605031 Ferula_dissecta_88605032 Ferula_diversivittata_88605033 Ferula_dshizakensis_88605035 Ferula_equisetacea_88605036 Ferula_ferganensis_88605039 Ferula_gummosa_88605045 Ferula_gypsacea_88605046 Ferula_karakalensis_88605047 Ferula_karatavica_88605048 Ferula_karataviensis_88605049 Ferula_kirialovii_88605081 Ferula_korshinskyi_88605051 Ferula_kyzylkumica_88605053 Ferula_lapidosa_88605054 Ferula_lehmannii_88605056 Ferula_lipskyi_88605060 Ferula_litwinowiana_88605061 Ferula_moschata_88605095 Ferula_nuratavica_88605071 Ferula_oopoda_88605025 Ferula_oopoda_88605073 Ferula_ovina_88605064 Ferula_ovina_88605074 Ferula_ovina_88605075 Ferula_ovina_88605087 Ferula_pallida_88605076 Ferula_prangifolia_88605079 Ferula_rubroarenosa_88605068 Ferula_szowitsiana_88605065 Ferula_tschimganica_88605066 Ferula_ugamica_88605093 Ferula_undulata_88605094 Ferula_varia_88605024 Ferula_xeromorpha_88605096 Dorema_aitchisonii_163961834 Dorema_ammoniacum_155970340 Dorema_aucherii_163961835 Dorema_aureum_163961836 Dorema_glabrum_163961837 Dorema_hyrcanum_163961838 Dorema_kopetdaghense_163961839 Ferula_akitschkensis_88605023 Ferula_dubjanskyi_88605034 Ferula_feruloides_88605040 Ferula_leucographa_88605057 Ferula_songarica_88605086 Ferula_tatarica_88605089 Ferula_communis_163961843 Ferula_communis_88605030 Ferula_linkii_88605059 Ferula_loscosii_88605062 Ferula_loscosii_88605063 Ferula_tingitana_88605091 Ferula_violacea_5852223 Ferula_glauca_88605044 Ferula_kingdon_165911388 Ferula_mogoltavica_88605067 Ferula_neapolitana_88605069 Ferula_olivacea_155970341 Ferula_olivacea_163961844 Ferula_olivacea_229814611 Laser_rechingeri_75708886 Peucedanum_delavayi_172041748 Ferula_botschantzevii_88605027 Ferula_eugenii_88605037 Ferula_fedoroviorum_88605038 Ferula_foetida_88605041 Ferula_foetidissima_88605042 Ferula_kelifi_88605080 Ferula_kelleri_88605043 Ferula_kokanica_88605050 Ferula_leiophylla_88605058 Ferula_nevskii_88605070 Ferula_samarkandica_88605055 Ferula_samarkandica_88605083 Ferula_schtschurowskiana_88605084 Ferula_tadshikorum_88605088 Ferula_teterrima_88605090 Ferula_tuberifera_88605092 Ferula_potaninii_88605078 
EM369ITS EM395ITS EM407ITS Echinops_fontqueri_351720253 Echinops_hoehnelii_309398767 Echinops_przewalskii_62736401 Echinops_ceratophorus_309398749 Echinops_bannaticus_47059318 Echinops_bithynicus_47059311 Echinops_chardinii_309398751 Echinops_cornigerus_47059327 Echinops_cyanocephalus_309398753 Echinops_dichrous_309398756 Echinops_echinatus_309398758 Echinops_endotrichus_309398761 Echinops_exaltatus_309398762 Echinops_exaltatus_47059331 Echinops_fontqueri_47059314 Echinops_gaillardotii_309398768 Echinops_glaberrimus_309398770 Echinops_griffithianus_309398773 Echinops_hedgei_47059330 Echinops_heteromorphus_47059312 Echinops_hystrichoides_309398776 Echinops_leucographus_309398783 Echinops_leucographus_309398810 Echinops_lipskyi_309398784 Echinops_maracandicus_309398786 Echinops_maracandicus_309398787 Echinops_nitens_309398790 Echinops_niveus_47059316 Echinops_onopordum_47059324 Echinops_orientalis_309398793 Echinops_orientalis_47059329 Echinops_parviflorus_309398794 Echinops_persicus_47059321 Echinops_polyacanthus_309398815 Echinops_polygamus_309398795 Echinops_ruthenicus_47059333 Echinops_siculus_47059334 Echinops_spinosissimus_309398808 Echinops_szovitsii_47059332 Echinops_tournefortii_47059328 Echinops_transcaucasicus_309398807 Echinops_yemenicus_309398809 Echinops_arachniolepis_309398747 Echinops_ghoranus_309398769 Echinops_przewalskyi_309398796 Echinops_viscosus_60614797 Echinops_przewalskyi_309398797 Echinops_albicaulis_47059320 Echinops_chantavicus_309398750 Echinops_dahuricus_309398754 Echinops_dasyanthus_309398755 Echinops_dubjanskyi_309398757 Echinops_freitagii_309398765 Echinops_galaticus_47059326 Echinops_humilis_47059317 Echinops_karatavicus_309398779 Echinops_karatavicus_309398814 Echinops_kotschyi_309398781 Echinops_latifolius_309398782 Echinops_maracandicus_309398788 Echinops_microcephalus_47059325 Echinops_nuratavicus_309398792 Echinops_przewalskyi_309398798 Echinops_ritro_309398805 Echinops_ritrodes_309398800 Echinops_saissanicus_47059322 Echinops_setifer_309398801 Echinops_sphaerocephalus_309398802 Echinops_sphaerocephalus_47059319 Echinops_spiniger_309398803 Echinops_tjanschanicus_309398806 Echinops_nizvanus_309398791 Echinops_tschimganicus_47059315 Echinops_talassicus_47059313 Echinops_pungens_309398799 Echinops_kandaharensis_309398811 Echinops_chloroleucus_309398752 Echinops_graecus_309398772 Echinops_angustilobus_309398766 
Ajania_breviloba_156616914 Ajania_fruticulosa_156616916 Ajania_khartensis_156616917 Ajania_myriantha_156616918 Ajania_nematoloba_156616919 Ajania_pacifica_156616920 Ajania_shiwogiku_156616925 Arctanthemum_arcticum_156616929 Chrysanthemum_boreale_156616937 Chrysanthemum_dichrum_156616940 Chrysanthemum_japonense_156616942 Chrysanthemum_okiense_156616946 Chrysanthemum_oreastrum_156616947 Chrysanthemum_vestitum_156616949 Chrysanthemum_nankingense_156616945 Chrysanthemum_ornatum_156616948 Chrysanthemum_x_156616951 Chrysanthemum_x_156616955 Chrysanthemum_zawadskii_156616950 Chrysanthemum_japonicum_156616943 Opisthopappus_taihangensis_156616961 Ajania_pacifica_118457553 Ajania_shiwogiku_118457554 Ajania_shiwogiku_118457555 Chrysanthemum_arcticum_118457557 Chrysanthemum_arcticum_118457558 Chrysanthemum_boreale_118457559 Chrysanthemum_japonense_118457562 Chrysanthemum_japonense_118457563 Chrysanthemum_japonicum_118457565 Chrysanthemum_marginatum_118457572 Chrysanthemum_okiense_118457567 Chrysanthemum_ornatum_118457568 Chrysanthemum_wakasaense_118457566 Chrysanthemum_weyrichii_118457570 Chrysanthemum_x_118457571 Chrysanthemum_x_118457573 Chrysanthemum_x_118457575 Chrysanthemum_yoshinaganthum_118457576 Chrysanthemum_zawadskii_118457577 Dendranthema_indicum_118457561 Dendranthema_japonense_118457564 Dendranthema_vestitum_118457569 Chrysanthemum_x_219964553 Chrysanthemum_x_14575644 Chrysanthemum_x_14575648 Chrysanthemum_x_14575639 Chrysanthemum_x_14575640 Chrysanthemum_x_14575641 Chrysanthemum_x_14575642 Chrysanthemum_x_14575646 Chrysanthemum_x_14575647 Chrysanthemum_x_14575651 Chrysanthemum_x_14575645 Chrysanthemum_x_14575649 Chrysanthemum_chanetii_16603745 Chrysanthemum_dichrum_16603741 Chrysanthemum_indicum_16603750 Chrysanthemum_lavandulifolium_16603749 Chrysanthemum_monogolicum_16603742 Chrysanthemum_naktongense_16603744 Chrysanthemum_oreastrum_16603740 Chrysanthemum_vestitum_16603751 Chrysanthemum_x_16603747 Chrysanthemum_x_16603748 Chrysanthemum_zawadskii_16603743 
Caragana_arborescens_226247146 Caragana_boisii_226247143 Caragana_bungei_226247151 Caragana_korshinskii_226247150 Caragana_microphylla_226247148 Caragana_microphylla_226247149 Caragana_pekinensis_226247147 Caragana_zahlbruckneri_226247142 Caragana_acanthophylla_294799693 Caragana_dasyphylla_226247123 Caragana_decorticans_226247139 Caragana_frutex_226247169 Caragana_soongorica_226247141 Caragana_turkestanica_226247140 Caragana_acanthophylla_226247122 Caragana_aurantiaca_226247154 Caragana_boisii_270155151 Caragana_brevifolia_226247152 Caragana_bungei_270155152 Caragana_camilli_226247167 Caragana_changduensis_226247127 Caragana_chinghaiensis_226247153 Caragana_decorticans_270155154 Caragana_decorticans_270155164 Caragana_decorticans_294799692 Caragana_gerardiana_226247129 Caragana_gobica_226247161 Caragana_jubata_226247126 Caragana_korshinskii_270155159 Caragana_leucophloea_226247159 Caragana_opulens_226247166 Caragana_pekinensis_270155163 Caragana_pygmaea_226247160 Caragana_rosea_226247156 Caragana_spinosa_226247125 Caragana_stenophylla_226247158 Caragana_tibetica_226247128 Caragana_turkestanica_270155173 Caragana_ussuriensis_226247157 Caragana_versicolor_226247155 Caragana_aurantiaca_294799690 Caragana_frutex_294799687 Caragana_leucophloea_270155160 Caragana_microphylla_270155161 Caragana_purdomii_226247145 Caragana_sinica_270155168 Caragana_soongorica_270155169 Caragana_stipitata_226247144 Caragana_acanthophylla_270155147 Caragana_aurantiaca_270155149 Caragana_densa_270155155 Caragana_jubata_270155158 Caragana_opulens_270155162 Caragana_pygmaea_270155165 Caragana_rosea_270155167 Caragana_stenophylla_270155170 Caragana_tibetica_270155172 Caragana_stipitata_270155171 Caragana_tangutica_226247162 
Achillea_wilsoniana_238695967 Achillea_wilsoniana_238695968 Achillea_wilsoniana_156616928 Achillea_millefolium_193735348 Achillea_holosericea_49823354 Achillea_ochroleuca_49823356 Achillea_pseudopectinata_49823374 Achillea_abrotanoides_49823358 Achillea_absinthoides_49823345 Achillea_ageratum_49823346 Achillea_asplenifolia_49823333 Achillea_atrata_49823359 Achillea_biebersteinii_49823350 Achillea_ceretanica_49823335 Achillea_ceretanica_49823336 Achillea_chamaemelifolia_49823377 Achillea_clavennae_49823361 Achillea_clavennae_49823362 Achillea_clusiana_49823360 Achillea_clypeolata_49823348 Achillea_clypeolata_49823349 Achillea_crithmifolia_49823347 Achillea_distans_49823320 Achillea_euxina_49823334 Achillea_fraasii_49823364 Achillea_grandifolia_49823353 Achillea_lanulosa_49823337 Achillea_leptophylla_49823352 Achillea_macrophylla_49823365 Achillea_micrantha_49823355 Achillea_millefolium_49823317 Achillea_millefolium_49823318 Achillea_millefolium_49823319 Achillea_monticola_49823342 Achillea_multifida_49823368 Achillea_nobilis_49823344 Achillea_oxyloba_49823370 Achillea_pannonica_49823316 Achillea_pindicola_49823371 Achillea_roseoalba_49823332 Achillea_schmakovii_49823321 Achillea_schurii_49823372 Achillea_schurii_49823373 Achillea_setacea_49823323 Achillea_setacea_49823324 Achillea_setacea_49823327 Achillea_setacea_49823329 Achillea_styriaca_49823322 Achillea_virescens_49823343 Achillea_wilsoniana_49823339 Achillea_filipendulina_49823351 Achillea_nana_49823369 Achillea_erba_49823363 Achillea_moschata_49823367 Achillea_x_49823366 
Carthamus_persicus_298257444 Carthamus_tinctorius_150249065 Carthamus_tinctorius_150249061 Carthamus_tinctorius_150249062 Carthamus_tinctorius_150249063 Carthamus_tinctorius_150249066 Carthamus_tinctorius_150249060 Carthamus_tinctorius_150249059 Carthamus_oxyacanthus_298257439 Carthamus_palaestinus_298257442 Carthamus_tinctorius_298257452 Carthamus_palaestinus_298257443 Carthamus_tinctorius_298257448 Carthamus_tinctorius_298257451 Carthamus_tinctorius_298257450 Carthamus_tinctorius_313770867 Carthamus_oxyacanthus_298257440 Carthamus_oxyacanthus_298257441 Carthamus_tinctorius_298257447 Carthamus_glaucus_318136527 Carthamus_glaucus_318136570 Carthamus_glaucus_318136573 Carthamus_glaucus_318136574 Carthamus_glaucus_318136575 Carthamus_glaucus_318136576 Carthamus_glaucus_318136577 Carthamus_glaucus_318136578 Carthamus_glaucus_318136579 Carthamus_glaucus_318136582 Carthamus_glaucus_318136583 Carthamus_glaucus_318136584 Carthamus_glaucus_318136585 Carthamus_glaucus_318136586 Carthamus_glaucus_318136587 Carthamus_glaucus_318136588 Carthamus_tinctorius_298257449 Carthamus_glaucus_318136476 Carthamus_glaucus_318136565 Carthamus_glaucus_318136566 Carthamus_glaucus_318136567 Carthamus_glaucus_318136568 Carthamus_glaucus_318136569 Carthamus_glaucus_318136571 Carthamus_glaucus_318136572 Carthamus_glaucus_318136580 Carthamus_glaucus_318136581 Carthamus_tinctorius_219964552 Carthamus_tinctorius_150249064 Carthamus_tinctorius_307238970 Carthamus_tinctorius_185813912 Carthamus_palaestinus_329025144 Carthamus_oxyacanthus_60614762 Carthamus_oxyacanthus_40748092 
Saussurea_katochaete_42821359 Saussurea_hookeri_42821357 Himalaiella_nivea_313770891 Saussurea_alpina_42821363 Saussurea_involucrata_238695961 Saussurea_glacialis_42821360 Saussurea_nipponica_42821364 Saussurea_gossipiphora_118596321 Saussurea_rockii_42821367 Saussurea_tangutica_118596365 Saussurea_scaposa_118596348 Saussurea_umbrosa_118596364 Saussurea_muliensis_118596335 Saussurea_stella_118596356 Saussurea_taraxacifolia_118596360 Saussurea_topkegolensis_118596362 Saussurea_wardii_118596366 Saussurea_amurensis_118596315 Saussurea_sugimurae_118596359 Saussurea_hieracioides_118596325 Saussurea_nikoensis_118596339 Saussurea_kanaii_118596326 Saussurea_fauriei_42821356 Saussurea_subulisquama_118596358 Saussurea_elongata_118596319 Saussurea_gracilis_118596323 Saussurea_pachyneura_118596342 Saussurea_tatsienensis_118596361 Saussurea_obvallata_148612597 Saussurea_woodiana_148612624 Saussurea_globosa_148612599 Saussurea_gnaphalodes_148612593 Saussurea_hypsipeta_10802833 Saussurea_pachyneura_148612618 Saussurea_polycolea_148612601 Saussurea_przewalskii_148612616 Saussurea_rhytidocarpa_148612617 Saussurea_salicifolia_148612612 Saussurea_glanduligera_148612614 Saussurea_hypsipeta_148612592 Saussurea_acuminata_34419940 Saussurea_obvallata_34419921 Saussurea_brunneopilosa_34419937 Saussurea_ceterach_34419927 Saussurea_coriacea_34419925 Saussurea_gnaphalodes_34419933 
Cirsium_canum_21636070 Cirsium_vulgare_21636096 Cirsium_andersonii_21636064 Cirsium_andrewsii_21636065 Cirsium_arvense_21636063 Cirsium_calcareum_21636068 Cirsium_discolor_21636073 Cirsium_douglasii_21636067 Cirsium_eatonii_21636075 Cirsium_edule_21636092 Cirsium_faucium_21636106 Cirsium_fontinale_21636076 Cirsium_fontinale_21636077 Cirsium_jorullense_21636080 Cirsium_mohavense_21636081 Cirsium_occidentale_21636083 Cirsium_occidentale_21636084 Cirsium_palustre_21636085 Cirsium_quercetorum_21636087 Cirsium_wheeleri_21636100 Lum_var_21636079 Cirsium_brevistylum_21636066 Cirsium_lomatolepis_21636105 Cirsium_monspessulanum_21636098 Cirsium_velatum_21636095 Cirsium_subniveum_21636093 Cirsium_remotifolium_21636088 Cirsium_pitcheri_21636086 Cirsium_congdonii_21636071 Cirsium_cymosum_21636072 Cirsium_scariosum_21636074 Cirsium_spinosissimum_21636101 Cirsium_tymphaeum_21636104 Cirsium_utahense_21636094 Cirsium_canovirens_21636069 Cirsium_muticum_21636103 Cirsium_rydbergii_21636091 Cirsium_lineare_21636108 Cirsium_ehrenbergii_21636107 Cirsium_tioganum_21636102 Cirsium_vulgare_21636097 Cirsium_occidentale_307238975 Cirsium_pitcheri_295393271 Cirsium_rhothophilum_329025147 Cirsium_scariosum_329025146 Cirsium_drummondii_40748093 
Oxytropis_filiformis_308206484 Oxytropis_caerulea_308206479 Oxytropis_szovitsii_192806920 Oxytropis_aciphylla_257450023 Oxytropis_aciphylla_257450025 Oxytropis_aciphylla_257450026 Oxytropis_anertii_152013972 Oxytropis_aucherii_192806919 Oxytropis_bicolor_308206480 Oxytropis_ciliata_308206486 Oxytropis_ciliata_308206487 Oxytropis_ciliata_308206488 Oxytropis_glabra_253750884 Oxytropis_glabra_253750885 Oxytropis_glabra_253750886 Oxytropis_glabra_253750887 Oxytropis_glabra_253750888 Oxytropis_glabra_257450022 Oxytropis_grandiflora_308206478 Oxytropis_inschanica_308206485 Oxytropis_multiceps_4680592 Oxytropis_ochrantha_257450036 Oxytropis_ochrantha_257450037 Oxytropis_pilosa_4680591 Oxytropis_racemosa_257450028 Oxytropis_racemosa_257450029 Oxytropis_racemosa_257450030 Oxytropis_racemosa_257450031 Oxytropis_racemosa_308206482 Oxytropis_racemosa_308206483 Oxytropis_sericea_4680589 Oxytropis_splendens_4680593 Oxytropis_squammulosa_308206481 Oxytropis_verticillaris_257450032 Oxytropis_verticillaris_257450033 Oxytropis_verticillaris_257450034 Oxytropis_verticillaris_257450035 Oxytropis_viscida_4680590 Oxytropis_aciphylla_257450024 Oxytropis_aciphylla_257450027 Oxytropis_lambertii_4680585 Oxytropis_besseyi_4680588 Oxytropis_oreophila_4680587 Oxytropis_szovitsii_4680586 Oxytropis_amethystea_294799638 
Centaurea_lagascana_60614771 Centaurea_amblensis_227016899 Centaurea_borjae_227016902 Centaurea_carolipauana_60614767 Centaurea_collina_227016906 Centaurea_gabrielis_227016910 Centaurea_galianoi_227016911 Centaurea_granatensis_227016914 Centaurea_haenseleri_227016916 Centaurea_mariana_227016928 Centaurea_ornata_227016931 Centaurea_podospermifolia_227016933 Centaurea_prolongi_227016935 Centaurea_toletana_227016946 Centaurea_toletana_227016947 Centaurea_toletana_227016948 Centaurea_amourensis_227016900 Centaurea_carduiformis_227016903 Centaurea_cephalariifolia_227016904 Centaurea_clementei_227016905 Centaurea_euboica_227016909 Centaurea_glehnii_227016912 Centaurea_glehnii_227016913 Centaurea_jankae_227016917 Centaurea_kotschyana_227016920 Centaurea_kunkelii_227016921 Centaurea_legionis_227016924 Centaurea_litardierei_227016925 Centaurea_luristanica_227016926 Centaurea_nana_227016929 Centaurea_ochrocephala_227016930 Centaurea_ornata_227016932 Centaurea_pseudoscabiosa_227016938 Centaurea_pubescens_227016939 Centaurea_salonitana_227016942 Centaurea_tauromenitana_227016945 Centaurea_scabiosa_227016944 Centaurea_grbavacensis_227016915 Centaurea_ornata_238617438 Centaurea_josiae_238617433 Centaurea_cephalariifolia_238617430 Centaurea_cephalariifolia_238617431 
Oreomyrrhis_ciliata_80750570 Oreomyrrhis_brevipes_80750569 Oreomyrrhis_ciliata_80750571 Oreomyrrhis_ciliata_80750572 Oreomyrrhis_eriopoda_80750579 Oreomyrrhis_andicola_150036345 Oreomyrrhis_andicola_80750562 Oreomyrrhis_andicola_80750563 Oreomyrrhis_andicola_80750564 Oreomyrrhis_andicola_80750565 Oreomyrrhis_argentea_80750566 Oreomyrrhis_argentea_81294726 Oreomyrrhis_azorellacea_150036346 Oreomyrrhis_basicola_150036350 Oreomyrrhis_colensoi_80750574 Oreomyrrhis_colensoi_80750575 Oreomyrrhis_eriopoda_150036351 Oreomyrrhis_eriopoda_80750577 Oreomyrrhis_eriopoda_80750580 Oreomyrrhis_eriopoda_80750581 Oreomyrrhis_eriopoda_80750582 Oreomyrrhis_gunnii_80750583 Oreomyrrhis_hookeri_150036352 Oreomyrrhis_involucrata_150036353 Oreomyrrhis_involucrata_229814620 Oreomyrrhis_involucrata_80750585 Oreomyrrhis_involucrata_80750586 Oreomyrrhis_linearis_80750587 Oreomyrrhis_papuana_150036348 Oreomyrrhis_papuana_80750590 Oreomyrrhis_pumila_150036349 Oreomyrrhis_ramosa_80750593 Oreomyrrhis_ramosa_80750594 Oreomyrrhis_ramosa_80750595 Oreomyrrhis_ramosa_80750596 Oreomyrrhis_taiwaniana_150036354 Oreomyrrhis_azorellacea_80750567 Oreomyrrhis_ciliata_80750573 
Arctium_lappa_313770877 Arctium_lappa_313770878 Arctium_lappa_220901173 Arctium_lappa_239836828 Arctium_lappa_239836819 Arctium_lappa_239836820 Arctium_lappa_239836821 Arctium_lappa_239836822 Arctium_lappa_239836823 Arctium_lappa_239836824 Arctium_lappa_239836825 Arctium_lappa_239836826 Arctium_lappa_239836827 Arctium_lappa_239836829 Arctium_lappa_239836830 Arctium_lappa_239836831 Arctium_lappa_239836832 Arctium_lappa_239836833 Arctium_lappa_239836834 Arctium_lappa_239836835 Arctium_lappa_239836836 Arctium_lappa_239836837 Arctium_lappa_239836838 Arctium_lappa_239836839 Arctium_lappa_239836840 Arctium_lappa_239836841 Arctium_lappa_239836842 Arctium_lappa_239836843 Arctium_lappa_239836844 Arctium_tomentosum_254554872 Arctium_tomentosum_254554873 Arctium_lappa_62736393 Arctium_lappa_60614743 
EM382 EM424ITS Eryngium_triquetrum_351720251 Eryngium_tricuspidatum_351720250 Eryngium_maritimum_158537499 Eryngium_alpinum_158537427 Eryngium_aquifolium_158537430 Eryngium_bourgatii_158537435 Eryngium_bungei_158537438 Eryngium_caeruleum_158537440 Eryngium_caespitiferum_158537441 Eryngium_creticum_158537456 Eryngium_glaciale_158537476 Eryngium_huteri_158537446 Eryngium_planum_158537521 Eryngium_thorifolium_158537552 Eryngium_variifolium_158537553 Eryngium_alpinum_169261235 Eryngium_aquifolium_169261237 Eryngium_caeruleum_169261242 Eryngium_creticum_169261246 Eryngium_dilatatum_169261247 Eryngium_grosii_169261256 Eryngium_maritimum_169261263 Eryngium_spinalba_169261275 Eryngium_thorifolium_169261277 Eryngium_tricuspidatum_169261278 Eryngium_variifolium_169261279 Eryngium_bourgatii_169261241 Eryngium_glaciale_169261254 Eryngium_marocanum_169261264 Eryngium_planum_169261271 
Quercus_cerris_308192349 Quercus_cerris_308192351 Quercus_ithaburensis_308192661 Quercus_suber_308192709 Quercus_trojana_308192713 Quercus_trojana_308192716 Quercus_trojana_308192718 Quercus_trojana_308192723 Quercus_cerris_308192343 Quercus_cerris_308192348 Quercus_cerris_308192350 Quercus_cerris_308192354 Quercus_cerris_308192355 Quercus_cerris_308192356 Quercus_cerris_308192359 Quercus_ithaburensis_308192664 Quercus_ithaburensis_308192666 Quercus_suber_308192708 Quercus_cerris_308192347 Quercus_trojana_308192712 Quercus_trojana_308192724 Quercus_trojana_308192715 Quercus_trojana_308192714 Quercus_cerris_308192357 Quercus_cerris_187937713 Quercus_cerris_29424089 Quercus_cerris_29424088 Quercus_macrolepis_29424101 Quercus_trojana_187937715 
Silene_coutinhoi_70912995 Silene_nutans_70913014 Silene_rosulata_70913004 Silene_andryalifolia_70912993 Silene_fernandezii_70912996 Silene_nutans_70913010 Silene_patula_70913003 Silene_rosulata_70913006 Silene_fortunei_117935852 Silene_velutina_70913016 Silene_nodulosa_70913015 Silene_nutans_70913013 Silene_falcata_117935851 Silene_nemoralis_117935856 Silene_saxifraga_117935860 Silene_cintrana_70912994 Silene_mellifera_70913000 Silene_nutans_70913009 Silene_rothmaleri_70913005 Silene_hifacensis_70912997 Silene_mollissima_70913002 Silene_tomentosa_70913007 Silene_longicilia_70912999 Silene_hayekiana_51572081 Silene_mellifera_70913001 Silene_viscosa_51572080 Silene_viridiflora_70913017 
Iochroma_edule_83744129 Iochroma_salpoanum_83744123 Acnistus_arborescens_83744109 Acnistus_arborescens_83744119 Eriolarynx_lorentzii_83744107 Iochroma_calycinum_83744137 Iochroma_confertiflorum_83744112 Iochroma_lehmannii_83744136 Iochroma_sp_83744103 Iochroma_sp_83744121 Iochroma_squamosum_83744122 Acnistus_arborescens_83744117 Dunalia_spinosa_83744124 Iochroma_cornifolium_83744113 Iochroma_cyaneum_83744116 Iochroma_gesnerioides_83744115 Iochroma_grandiflorum_83744106 Iochroma_loxense_83744111 Iochroma_umbellatum_83744105 Dunalia_obovata_83744128 Iochroma_sp_83744138 Iochroma_sp_83744130 Dunalia_spathulata_83744134 Iochroma_parvifolium_83744131 Dunalia_brachyacantha_83744108 Iochroma_fuchsioides_83744139 Vassobia_lorentzii_56407348 
Cynara_cardunculus_110290119 Cynara_cardunculus_110290120 Cynara_cardunculus_110290121 Cynara_cardunculus_110321617 Cynara_cardunculus_110321618 Cynara_cardunculus_148356676 Cynara_cardunculus_148356677 Cynara_cardunculus_148356678 Cynara_cardunculus_75754117 Cynara_scolymus_110290108 Cynara_scolymus_148356679 Cynara_scolymus_148356680 Cynara_scolymus_148356681 Cynara_scolymus_148356682 Cynara_syriaca_148356684 Cynara_syriaca_75754124 EM430ITS Cynara_baetica_315272119 Cynara_cardunculus_54398779 Cynara_cardunculus_54398780 Cynara_cardunculus_54398778 Cynara_syriaca_54398933 Cynara_cardunculus_54398777 Cynara_cardunculus_56544519 Cynara_makrisii_263376359 Cynara_syriaca_54398934 Cynara_syriaca_54398935 
Osmorhiza_aristata_46486744 Osmorhiza_berteroi_25991507 Osmorhiza_occidentalis_25991530 Osmorhiza_purpurea_25991539 Osmorhiza_berteroi_25991506 Osmorhiza_claytonii_25991514 Osmorhiza_longistylis_67078907 Osmorhiza_berteroi_25991501 Osmorhiza_berteroi_25991503 Osmorhiza_claytonii_25991512 Osmorhiza_berteroi_25991508 Osmorhiza_claytonii_25991517 Osmorhiza_depauperata_25991520 Osmorhiza_glabrata_25991521 Osmorhiza_longistylis_25991526 Osmorhiza_occidentalis_25991532 Osmorhiza_occidentalis_25991533 Osmorhiza_occidentalis_25991534 Osmorhiza_occidentalis_25991535 Osmorhiza_purpurea_25991541 Osmorhiza_berteroi_25991509 Osmorhiza_occidentalis_25991538 Osmorhiza_purpurea_25991540 Osmorhiza_berteroi_25991505 Osmorhiza_sp_23451873 Osmorhiza_depauperata_25991518 
Carthamus_lanatus_298257431 Carthamus_glaucus_298257425 Carthamus_lanatus_298257429 Carthamus_lanatus_298257430 Carthamus_divaricatus_298257423 Carthamus_glaucus_298257426 Carthamus_lanatus_298257433 Carthamus_glaucus_298257424 Carthamus_lanatus_298257432 Carthamus_tenuis_298257445 Carthamus_turkestanicus_298257453 Carthamus_lanatus_298257428 Carthamus_leucocaulos_298257434 Carthamus_nitidus_298257437 Carthamus_alexandrinus_298257416 Carthamus_leucocaulos_298257435 Carthamus_dentatus_298257422 Carthamus_alexandrinus_298257417 Carthamus_lanatus_298257419 Carthamus_glaucus_298257427 Carthamus_turkestanicus_298257454 Carthamus_glaucus_329025143 Carthamus_lanatus_121485002 Carthamus_turkestanicus_60614763 Carthamus_lanatus_307238969 
Centaurea_bombycina_121488914 Centaurea_bombycina_121488915 Centaurea_cadmea_83941016 Centaurea_carratracensis_121488913 Centaurea_carratracensis_83941020 Centaurea_citricolor_121488925 Centaurea_gadorensis_121488909 Centaurea_pomeliana_121488927 Centaurea_aggregata_83940999 Centaurea_boissieri_121488895 Centaurea_boissieri_121488897 Centaurea_calolepis_83941017 Centaurea_cariensis_83941019 Centaurea_corymbosa_83941025 Centaurea_deusta_83941029 Centaurea_diffusa_121488934 Centaurea_diffusa_295393266 Centaurea_diffusa_83941030 Centaurea_protogerberi_83941071 Centaurea_resupinata_121488903 Centaurea_spinosa_83941087 Centaurea_sterilis_121488940 Centaurea_sterilis_83941089 Centaurea_virgata_83941096 Centaurea_deusta_121488938 
Oxytropis_podocarpa_306516687 Oxytropis_podocarpa_306516684 Oxytropis_campestris_306516682 Oxytropis_chankaensis_332368687 Oxytropis_chankaensis_332368688 Oxytropis_chankaensis_332368689 Oxytropis_chankaensis_332368690 Oxytropis_chankaensis_332368691 Oxytropis_chankaensis_332368692 Oxytropis_chankaensis_332368693 Oxytropis_chankaensis_332368694 Oxytropis_chankaensis_332368695 Oxytropis_chankaensis_332368696 Oxytropis_chankaensis_332368697 Oxytropis_chankaensis_332368698 Oxytropis_chankaensis_332368699 Oxytropis_chankaensis_332368700 Oxytropis_chankaensis_332368701 Oxytropis_chankaensis_332368702 Oxytropis_chankaensis_332368703 Oxytropis_chankaensis_332368704 Oxytropis_chankaensis_332368705 Oxytropis_oxyphylla_332368686 Oxytropis_caerulea_300089246 
Anethum_graveolens_46486752 Foeniculum_vulgare_238696005 Foeniculum_vulgare_238696006 EM372ITS Foeniculum_vulgare_311294686 Foeniculum_vulgare_311294687 Foeniculum_vulgare_311294685 Foeniculum_vulgare_311294684 EM366ITS Foeniculum_vulgare_311294689 Foeniculum_vulgare_311294683 Foeniculum_vulgare_311294680 Foeniculum_vulgare_193735351 Foeniculum_vulgare_311294682 Foeniculum_vulgare_126211545 Foeniculum_vulgare_351720167 Anethum_foeniculoides_351720248 Pseudoridolfia_fennanei_289684559 Ridolfia_segetum_289684554 Foeniculum_vulgare_289684549 Foeniculum_vulgare_289684551 Foeniculum_vulgare_289684550 Foeniculum_vulgare_46393736 
Erophaca_baetica_298539899 Erophaca_baetica_298539900 Erophaca_baetica_298539901 Erophaca_baetica_298539902 Erophaca_baetica_298539903 Erophaca_baetica_298539904 Erophaca_baetica_298539905 Erophaca_baetica_298539906 Erophaca_baetica_298539907 Erophaca_baetica_298539908 Erophaca_baetica_298539909 Erophaca_baetica_298539910 Erophaca_baetica_298539911 Erophaca_baetica_298539912 Erophaca_baetica_298539913 Erophaca_baetica_298539914 Erophaca_baetica_298539915 Erophaca_baetica_298539916 Erophaca_baetica_298539917 Erophaca_baetica_298539918 EM398ITS Erophaca_baetica_351720197 
Astragalus_devesae_226524997 Astragalus_devesae_226524998 Astragalus_curvicaulis_164372358 Astragalus_darumbium_164372347 Astragalus_edmondstonei_164372352 Astragalus_johnstonii_164372362 Astragalus_looseri_164372348 Astragalus_monticola_164372356 Astragalus_vagus_164372353 Astragalus_amatus_164372350 Astragalus_arnottianus_164372349 Astragalus_berteroanus_164372357 Astragalus_cruckshanksii_164372363 Astragalus_cryptobotrys_164372354 Astragalus_lentiginosus_164372343 Astragalus_lentiginosus_164372344 Astragalus_lentiginosus_164372345 Astragalus_lentiginosus_164372351 Astragalus_uniflorus_164372360 Astragalus_nivicola_164372359 Astragalus_pehuenches_164372355 
Datura_bernhardii_317573557 Datura_ceratocaula_317573558 Datura_ceratocaula_317573559 Datura_laevis_317573575 Datura_rosei_317573582 Datura_stramonium_317573568 Datura_stramonium_317573569 Datura_stramonium_317573583 Datura_stramonium_317573584 Datura_stramonium_317573585 Datura_stramonium_317573586 Datura_stramonium_317573587 Datura_stramonium_317573588 Datura_stramonium_317573589 Datura_ferox_317573562 Datura_ferox_317573564 Datura_ferox_317573565 Datura_ferox_317573566 Datura_ferox_317573567 Datura_quercifolia_317573581 Datura_ferox_317573563 
Atractylodes_chinensis_46486733 Glycyrrhiza_glabra_18091777 Glycyrrhiza_uralensis_18091776 EM373ITS EM399ITS EM378ITS Glycyrrhiza_glabra_351720195 Glycyrrhiza_foetida_351720196 Glycyrrhiza_uralensis_343480670 Glycyrrhiza_aspera_294799720 Glycyrrhiza_aspera_294799719 Glycyrrhiza_erythrocarpa_294799724 Glycyrrhiza_glabra_146197439 Glycyrrhiza_glandulifera_294799721 Glycyrrhiza_inflata_146197440 Glycyrrhiza_pallidiflora_294799723 Glycyrrhiza_triphylla_294799725 Glycyrrhiza_uralensis_146197438 Glycyrrhiza_uralensis_294799722 Glycyrrhiza_uralensis_167540466 
Ammi_seubertianum_313758550 Ammi_seubertianum_313758551 Ammi_seubertianum_313758552 Ammi_seubertianum_313758553 Ammi_seubertianum_313758554 Ammi_trifoliatum_313758555 Ammi_trifoliatum_313758556 Ammi_trifoliatum_313758557 Ammi_trifoliatum_313758558 Ammi_trifoliatum_313758559 Ammi_trifoliatum_313758560 Ammi_trifoliatum_313758561 Ammi_trifoliatum_313758562 Ammi_trifoliatum_313758563 Ammi_trifoliatum_313758564 Ammi_trifoliatum_313758565 Ammi_huntii_289684546 Ammi_majus_289684544 Ammi_majus_289684545 
Lycium_californicum_74231573 Lycium_californicum_74231575 Lycium_californicum_74231576 Lycium_californicum_74231577 Lycium_californicum_74231578 Lycium_californicum_74231579 Lycium_californicum_74231581 Lycium_californicum_74231582 Lycium_californicum_74231584 Lycium_californicum_74231585 Lycium_californicum_74231586 Lycium_californicum_74231587 Lycium_californicum_74231588 Lycium_californicum_74231589 Lycium_californicum_74231590 Lycium_californicum_74231574 Lycium_californicum_74231580 Lycium_californicum_74231583 
Apium_prostratum_262180966 Apium_australe_262180948 Apium_australe_262180949 Apium_australe_262180951 Apium_commersonii_262180954 Apium_graveolens_262180956 Apium_graveolens_262180957 Apium_graveolens_289684547 Apium_panul_262180961 Apium_panul_262180962 Apium_prostratum_262180965 Apium_prostratum_262180968 Apium_prostratum_262180969 Apium_prostratum_289684548 Apium_sellowianum_262180970 Apium_fernandezianum_262180955 Apium_prostratum_262180967 
Nicotiana_palmeri_24528236 Nicotiana_obtusifolia_24528215 Nicotiana_obtusifolia_229621853 Nicotiana_obtusifolia_239819337 Nicotiana_obtusifolia_239819338 Nicotiana_obtusifolia_239819341 Nicotiana_obtusifolia_82541855 Nicotiana_obtusifolia_82541856 Nicotiana_obtusifolia_82541858 Nicotiana_obtusifolia_82541859 Nicotiana_obtusifolia_82541860 Nicotiana_obtusifolia_82541865 Nicotiana_obtusifolia_82541866 Nicotiana_obtusifolia_126513572 Nicotiana_obtusifolia_239819340 Nicotiana_obtusifolia_239819339 
Eryngium_campestre_351720244 Eryngium_amethystinum_158537429 Eryngium_campestre_158537442 Eryngium_giganteum_158537475 Eryngium_palmatum_158537514 Eryngium_serbicum_158537543 Eryngium_ternatum_158537551 Eryngium_amethystinum_169261236 Eryngium_billardierei_169261240 Eryngium_glomeratum_158537477 Eryngium_glomeratum_169261255 Eryngium_heldreichii_169261257 Eryngium_kotschyi_169261262 Eryngium_campestre_169261243 Eryngium_giganteum_169261253 Eryngium_isauricum_169261261 
Onopordum_acanthium_62736408 Onopordum_acanthium_222105001 Onopordum_acaulon_222105002 Onopordum_anatolicum_222105003 Onopordum_carduchorum_222105004 Onopordum_caricum_222105005 Onopordum_nervosum_60614822 Onopordum_nogalesii_222105007 Onopordum_seravschanicum_222105009 Onopordum_tauricum_60614823 Onopordum_turcicum_222105008 Onopordum_acanthium_254554869 Onopordum_acanthium_254554870 Onopordum_acanthium_254554871 Onopordum_illyricum_54398925 
Silene_aegaea_10697104 Silene_aegaea_10697105 Silene_aegaea_10697106 Silene_aegaea_10697107 Silene_aegaea_10697108 Silene_aegaea_10697114 Silene_aegaea_10697115 Silene_pentelica_10697161 Silene_pentelica_10697162 Silene_aegaea_10697100 Silene_aegaea_10697103 Silene_aegaea_10697113 Silene_aegaea_10697171 Silene_aegaea_10697172 Silene_sedoides_10697164 
Silene_heuffelii_313716871 Silene_heuffelii_313716874 Silene_latifolia_51572082 Silene_latifolia_67078936 Silene_dioica_313716862 Silene_dioica_313716866 Silene_latifolia_313716876 Silene_latifolia_313718353 Silene_latifolia_313718364 Silene_latifolia_313718374 Silene_latifolia_313718367 Silene_latifolia_211954097 Silene_dioica_313716863 Silene_latifolia_313718373 
Astragalus_yatungensis_32401114 Astragalus_hendersonii_32401116 Astragalus_balfourianus_32401110 Astragalus_tanguticus_32401115 Astragalus_tribulifolius_32401112 Astragalus_milingensis_32401113 Astragalus_heydei_226597172 Astragalus_pastorius_226597171 Astragalus_camptodontoides_226597167 Astragalus_camptodontus_226597178 Astragalus_flavovirens_226597177 Astragalus_siccaneus_226597169 Astragalus_turgidocarpus_226597168 Astragalus_prodigiosus_226597175 
Caragana_korshinskii_154813150 Caragana_sibirica_154802681 Caragana_davazamcii_61889247 Caragana_microphylla_61889249 Caragana_hololeuca_150371692 Caragana_purdomii_154811092 Caragana_roborovskyi_32401117 Caragana_bongardiana_226247135 Caragana_pleiophylla_226247137 Caragana_roborovskyi_226247138 Caragana_tragacanthoides_226247136 Caragana_roborovskyi_270155166 Caragana_hololeuca_270155157 
Astragalus_exscapus_289525017 Astragalus_exscapus_289525018 Astragalus_exscapus_289525019 Astragalus_alopecuroides_289525014 Astragalus_alopecuroides_289525015 Astragalus_alopecuroides_289525016 Astragalus_rhizanthus_282721613 Astragalus_hoantchy_32401111 Astragalus_hoantchy_13936979 Astragalus_hoantchy_13936980 Astragalus_peltatus_192807045 Astragalus_hololeios_192807136 
Quercus_canariensis_308192760 Quercus_macranthera_308192883 Quercus_pyrenaica_308192997 Quercus_robur_308193026 Quercus_robur_308193030 Quercus_robur_308193033 Quercus_robur_308193038 Quercus_vulcanica_308193052 Quercus_vulcanica_308193053 Quercus_vulcanica_308193055 Quercus_canariensis_308192761 Quercus_pubescens_308192978 
Coriandrum_sativum_311294679 Coriandrum_sativum_311294677 Coriandrum_sativum_311294676 Coriandrum_sativum_311294671 Coriandrum_sativum_311294674 Coriandrum_sativum_311294669 Coriandrum_sativum_311294672 Coriandrum_sativum_311294678 Coriandrum_sativum_311294673 Coriandrum_sativum_311294675 Coriandrum_sativum_311294670 Coriandrum_sativum_311294668 
Lycium_exsertum_10764189 Lycium_fremontii_10764190 Lycium_californicum_10764188 Lycium_exsertum_74231562 Lycium_ferocissimum_281314483 Lycium_fremontii_74231563 Lycium_tenuispinosum_74231570 Lycium_carolinianum_74231559 Lycium_arenicola_225322657 Lycium_rachidocladum_225322661 Lycium_texanum_225322662 Lycium_villosum_225322663 
Astragalus_membranaceus_283771444 Astragalus_membranaceus_283771445 Astragalus_membranaceus_341942288 Astragalus_membranaceus_221047960 Astragalus_membranaceus_283771440 Astragalus_membranaceus_283771441 Astragalus_membranaceus_283771442 Astragalus_membranaceus_283771443 Astragalus_frigidus_289525020 Ligusticum_chuanxiong_18656841 Lycium_barbarum_17981612 
Angelica_sinensis_283771435 Angelica_sinensis_283771436 Angelica_sinensis_283771437 Angelica_sinensis_283771438 Angelica_sinensis_283771439 Angelica_sinensis_283771434 Angelica_sinensis_14718629 Angelica_sinensis_221047958 Angelica_sinensis_31074270 Angelica_sinensis_207080951 Angelica_sinensis_82590140 
Centaurea_linifolia_83941051 Centaurea_alba_60614898 Centaurea_exarata_121488942 Centaurea_exarata_83941035 Centaurea_hyssopifolia_83941041 Centaurea_jacea_121488943 Centaurea_jacea_83941047 Centaurea_nigra_83941060 Centaurea_pectinata_83941066 Centaurea_subtilis_255031687 Centaurea_x_335356257 
Astragalus_membranaceus_13936974 Astragalus_membranaceus_13936975 Astragalus_membranaceus_194475633 Astragalus_propinquus_13936976 Astragalus_lepsensis_13936977 Astragalus_borealimongolicus_308055095 Astragalus_borealimongolicus_308055096 Astragalus_borealimongolicus_308055097 Astragalus_borealimongolicus_308055098 Astragalus_borealimongolicus_308055099 Astragalus_borealimongolicus_308055100 
Datura_discolor_317573560 Datura_inoxia_317573570 Datura_inoxia_317573571 Datura_inoxia_317573572 Datura_inoxia_317573573 Datura_inoxia_317573574 Datura_inoxia_317573580 Datura_metel_317573561 Datura_metel_317573577 Datura_metel_317573578 Datura_metel_317573579 
Astragalus_armatus_351720198 Astragalus_brachycalyx_192807037 Astragalus_gummifer_192807183 Astragalus_hemsleyi_192807014 Astragalus_icmadophilus_192807133 Astragalus_leucocephalus_192807184 Astragalus_macrosemius_192807041 Astragalus_mucronifolius_192807017 Astragalus_schistocalyx_192807015 Astragalus_verus_192807034 
Artemisia_laciniatiformis_165971951 Artemisia_norvegica_165971723 Artemisia_norvegica_165971724 Artemisia_punctigera_165971734 Artemisia_subarctica_165971746 Artemisiella_stracheyi_164511874 Artemisia_laciniata_165971950 Artemisia_phaeolepis_165971731 Artemisia_arctica_165971913 Artemisia_tanacetifolia_165971749 
Nicotiana_digluta_24528231 Nicotiana_kawakamii_24528230 Nicotiana_tabacum_24528232 Nicotiana_tabacum_24528233 Nicotiana_tomentosa_24528234 Nee_at_24528239 Nee_et_24528240 Nicotiana_tomentosiformis_24528235 Iris_mandshurica_82542027 
Silybum_marianum_75754126 Silybum_marianum_185813914 Silybum_marianum_86197804 Silybum_marianum_62736412 Silybum_marianum_60614843 Silybum_marianum_307238980 Silybum_marianum_254554874 Silybum_marianum_254554875 Silybum_marianum_254554876 
Wisteria_floribunda_171909164 Wisteria_sinensis_171909171 Wisteria_brevidentata_171909162 Wisteria_brachybotrys_171909161 Wisteria_villosa_171909174 Wisteria_floribunda_171909165 Wisteria_villosa_171909173 Wisteria_sinensis_171909170 Wisteria_villosa_171909172 
Lessertia_annularis_294799636 Lessertia_benguellensis_294799637 Sutherlandia_humilis_294799634 Sutherlandia_montana_294799635 Colutea_abyssinica_294799632 Colutea_atlantica_294799633 Colutea_persica_192806918 Oreophysa_microphylla_192807200 Lessertia_herbacea_4680584 
Astragalus_biserrula_192806942 Astragalus_coronilla_192806929 Astragalus_kerkukiensis_192807192 Astragalus_oxyglottis_192806943 Astragalus_persepolitanus_192806931 Astragalus_schmalhausenii_192806944 Astragalus_vicarius_192806945 Astragalus_thlaspi_192807198 Astragalus_melilotoides_308055106 
Nicotiana_acuminata_24528211 Nicotiana_attenuata_24528212 Nicotiana_bigelovii_24528237 Nicotiana_clevelandii_24528229 Nicotiana_pauciflora_24528213 Nicotiana_alata_24528209 Nicotiana_miersii_24528214 Nicotiana_picilla_24528238 
Cynara_humilis_148356683 Cynara_humilis_75754125 Cynara_humilis_351720185 Cynara_humilis_60614796 Cynara_humilis_54398929 Cynara_humilis_54398930 Cynara_humilis_54398931 Cynara_humilis_54398932 
Ferula_haussknechtii_342186716 Ferula_elaeochytris_342186714 Ferula_longipedunculata_342186715 Ferula_orientalis_342186720 Ferula_hermonis_342186721 Ferula_szowitsiana_342186717 Ferula_halophila_342186713 Ferula_sp_341599918 
Nicotiana_exigua_24528177 Nicotiana_goodspeedii_24528187 Nicotiana_gossei_24528176 Nicotiana_rosulata_24528191 Nicotiana_velutina_24528194 Nicotiana_cavicola_24528181 Nicotiana_eastii_24528182 Nicotiana_amplexicaulis_24528180 
Silene_viscidula_147724145 Silene_repens_121300182 Silene_viscidula_315110614 Silene_viscidula_315110617 Silene_viscidula_315110615 Silene_viscidula_315110616 Silene_viscidula_315110618 Silene_viscidula_315110619 
Cirsium_x_114704040 Cirsium_x_114704041 Cirsium_x_114704042 Cirsium_x_114704043 Cirsium_x_114704044 Cirsium_x_114704045 Cirsium_x_114704046 Cirsium_x_114704047 
Swainsona_decurrens_5712316 Swainsona_stenodonta_5712324 Swainsona_formosa_5712318 Swainsona_swainsonioides_5712325 Swainsona_canescens_294799625 Swainsona_canescens_294799627 Swainsona_formosa_294799626 Swainsona_microphylla_294799622 
Cnidium_monnieri_165911386 Cnidium_monnieri_309951528 Cnidium_monnieri_61223313 Coelopleurum_saxatile_82582893 Angelica_decurrens_229814601 Coelopleurum_saxatile_317470145 Peucedanum_gallicum_194373245 Peucedanum_gallicum_194373246 
Sphaerocoma_aucheri_354726241 Sphaerocoma_hookeri_354726242 Sphaerocoma_hookeri_354726244 Sphaerocoma_hookeri_354726245 Sphaerocoma_hookeri_354726246 Sphaerocoma_hookeri_354726253 Sphaerocoma_aucheri_354726247 
Pseudopanax_colensoi_2826491 Pseudopanax_arboreus_2826490 Pseudopanax_laetus_2826503 Pseudopanax_macintyrei_2826506 Pseudopanax_kermadecensis_2826502 Neopanax_arboreus_67038622 Neopanax_arboreus_58429178 
Panicum_virgatum_22773695 Panicum_virgatum_22773696 Panicum_virgatum_22773693 Panicum_amarum_22773659 Panicum_virgatum_22773692 Panicum_virgatum_22773694 Panicum_pilosum_22773685 
Saposhnikovia_divaricata_74134326 Saposhnikovia_divaricata_223036839 Angelica_cartilagino_46486749 Saposhnikovia_divaricata_157965464 Saposhnikovia_divaricata_46486748 Peucedanum_terebinthaceum_46486743 Saposhnikovia_divaricata_300068896 
Plectocephalus_rothrockii_239586340 Plectocephalus_americanus_307238971 Centaurea_tweediei_339790974 Centaurodendron_palmiforme_339739370 Plectocephalus_americanus_339739373 Plectocephalus_varians_339790977 Plectocephalus_rothrockii_339739374 
Nicotiana_plumbaginifolia_11182349 Nicotiana_longiflora_24528171 Nicotiana_plumbaginifolia_24528172 Senecio_polyanthemoides_3643157 Senecio_vulgaris_3643160 Senecio_vulgaris_4433565 Senecio_lautus_4433567 
Cuminum_cyminum_298105674 Cuminum_cyminum_298105676 Cuminum_cyminum_298105677 Cuminum_cyminum_298105673 Cuminum_cyminum_298105675 Cuminum_cyminum_298105672 Cuminum_cyminum_109310296 
Artemisia_cana_165971921 Artemisia_alaskana_165971909 Artemisia_comata_165971923 Artemisia_furcata_165971934 Artemisia_hyperborea_165971943 Artemisia_kruhsiana_165971949 Artemisia_flava_165971931 
Conium_maculatum_130917297 Conium_maculatum_163961825 Conium_maculatum_298497574 Conium_maculatum_298497575 Conium_maculatum_298497576 Conium_maculatum_298497577 Conium_maculatum_298497578 
Tanacetum_canescens_321116876 Tanacetum_chiliophyllum_302353974 Tanacetum_chiliophyllum_321116877 Tanacetum_millefolium_49823395 Tanacetum_polycephalum_321116881 Tanacetum_tabrisianum_321116882 Tanacetum_vulgare_49823396 
Caragana_brevispina_226247132 Caragana_conferta_226247134 Caragana_sukiensis_226247131 Caragana_bicolor_226247130 Caragana_brevispina_294799691 Caragana_ambigua_226247133 Caragana_bicolor_270155150 
Aralia_lihengiana_30025473 Aralia_gigantea_30025471 Aralia_gigantea_30025472 Aralia_leschenaultii_30025475 Aralia_chinensis_2826478 Aralia_subcordata_67038598 
Panax_pseudoginseng_30908496 Panax_pseudoginseng_30908497 Panax_pseudoginseng_30908501 Panax_sinensis_30908504 Panax_vietnamensis_30908508 Panax_quinquefolius_222822556 
Caragana_microphylla_85724107 Caragana_bongardiana_150371696 Caragana_erinacea_150371700 Caragana_tragacanthoides_150371704 Caragana_acanthophylla_150371691 Caragana_pruinosa_150371701 
Atractylodes_sp_219964551 Atractylodes_chinensis_237626089 Atractylodes_chinensis_90991026 Atractylodes_koreana_90991027 Atractylodes_lancea_237626088 Atractylodes_lancea_90991025 
Lycium_shockleyi_10764182 Lycium_cooperi_10764179 Lycium_macrodon_74231565 Lycium_pallidum_74231568 Lycium_macrodon_10764178 Lycium_pallidum_10764181 
Klasea_algida_84370552 Klasea_cerinthifolia_84370547 Klasea_biebersteiniana_84370551 Klasea_chartacea_84370550 Serratula_strangulata_62736411 Klasea_serratuloides_60614809 
Cirsium_palustre_114704030 Cirsium_palustre_114704031 Cirsium_palustre_114704032 Cirsium_palustre_114704033 Cirsium_palustre_114704034 Cirsium_palustre_60614779 
Carmichaelia_arborea_5712307 Carmichaelia_astonii_5712308 Carmichaelia_exsul_5712309 Carmichaelia_juncea_5712310 Carmichaelia_kirkii_5712311 Carmichaelia_williamsii_5712313 
Achillea_acuminata_49823375 Achillea_impatiens_49823378 Achillea_ptarmica_49823380 Achillea_pyrenaica_49823379 Achillea_salicifolia_49823376 Achillea_salicifolia_49823383 
Lichtensteinia_lacera_171903937 Lichtensteinia_lacera_171903938 Lichtensteinia_lacera_171903939 Lichtensteinia_lacera_171903940 Lichtensteinia_latifolia_171903941 Lichtensteinia_trifida_89213409 
Laserpitium_eliasii_211907703 Laserpitium_eliasii_211907705 Laserpitium_nestleri_211907706 Laserpitium_nestleri_211907707 Laserpitium_nestleri_211907708 Laserpitium_eliasii_211907704 
Peucedanum_galbanum_194373207 Peucedanum_galbanum_194373208 Peucedanum_kamiesbergense_194373214 Peucedanum_polyactinum_194373213 Peucedanum_tenuifolium_194373211 Peucedanum_galbaniopse_194373216 
Nicotiana_obtusifolia_229621854 Nicotiana_obtusifolia_229621855 Nicotiana_obtusifolia_82541861 Nicotiana_obtusifolia_82541864 Nicotiana_obtusifolia_82541867 
Ajania_variifolia_156616926 Brachanthemum_pulvinatum_156616934 Chrysanthemum_tatsienense_156616964 Nipponanthemum_nipponicum_156616960 Phaeostigma_salicifolium_156616924 
Panicum_miliaceum_22773679 Panicum_miliaceum_22773680 Panicum_miliaceum_22773682 Panicum_miliaceum_22773681 Panicum_miliaceum_222822549 
Panicum_infestum_22773675 Panicum_dregeanum_22773673 Panicum_coloratum_22773667 Panicum_stapfianum_22773690 Panicum_coloratum_22773668 
Angelica_anomala_323149978 Angelica_koreana_17981614 Angelica_dahurica_4033338 Angelica_dahurica_238696004 Angelica_dahurica_300068280 
Gingidia_enysii_4097962 Gingidia_baxterae_4097960 Gingidia_harveyana_4097964 Gingidia_montana_4097965 Gingidia_trifoliolata_4097966 
Silene_hawaiiensis_117935844 Silene_perlmanii_117935846 Silene_antirrhina_114863898 Silene_lanceolata_117935847 Silene_struthioloides_117935845 
Caragana_acanthophylla_154811086 Caragana_bicolor_154811098 Caragana_bongardiana_154811085 Caragana_dasyphylla_154811094 Caragana_hololeuca_154811087 
Angelica_acutiloba_4033337 Angelica_acutiloba_46486754 Peucedanum_japonicum_4007656 Angelica_gigas_4033336 Angelica_acutiloba_300068278 
Myopordon_hyrcanum_172044730 Myopordon_persicum_172044731 Myopordon_pulchellum_172044729 Myopordon_hyrcanum_60614814 Myopordon_persicum_60614815 
Bunium_bulbocastanum_351720257 Bunium_incrassatum_351720256 Bunium_alpinum_351720240 Bunium_pachypodum_351720255 EM410ITS 
Daucus_carota_351720169 Daucus_carota_109149288 Daucus_carota_211907743 Tornabenea_annua_99033813 Tornabenea_tenuissima_99033814 
Cynara_cornigera_60614795 Cynara_cornigera_54398917 Cynara_cornigera_54398918 Cynara_cyrenaica_263376330 Cynara_cyrenaica_54398916 
Silene_menziesii_13160144 Silene_menziesii_114863918 Silene_menziesii_114863919 Silene_seelyi_114863933 Silene_williamsii_114863942 
Achillea_biserrata_49823382 Achillea_ptarmicifolia_49823381 Achillea_teretifolia_49823387 Achillea_cretica_49823384 Achillea_fragrantissima_49823388 
Tanacetum_joharchii_292657323 Tanacetum_tenuisectum_292657324 Tanacetum_kotschyi_292657325 Tanacetum_kotschyi_292657327 Tanacetum_kotschyi_292657326 
Sanicula_epipactis_158537562 Sanicula_epipactis_158537563 Sanicula_epipactis_158537564 Sanicula_epipactis_158537565 Sanicula_epipactis_169261282 
Chaerophyllum_prescottii_229814607 Chaerophyllum_aureum_150036356 Chaerophyllum_caucasicum_150036357 Chaerophyllum_humile_150036358 Chaerophyllum_roseum_150036359 
Angelica_sp_317470149 Ostericum_huadongense_317470148 Pimpinella_brachystyla_262180939 Pimpinella_smithii_165911418 Pimpinella_smithii_262180941 
Silene_ampullata_117935849 Silene_cappadocica_117935850 Silene_moorcroftiana_117935855 Silene_brevistaminea_117935861 
Silene_sorensenis_52208019 Silene_sorensenis_52208020 Silene_ajanensis_52208010 Silene_involucrata_52208016 
Silene_vulgaris_313718389 EM428ITS Silene_vulgaris_51572083 Silene_vulgaris_351720261 
Caragana_arborescens_85724106 Caragana_korshinskii_150371702 Caragana_purdomii_150371697 Caragana_zahlbruckneri_150371698 
Trifolium_eximium_85724195 Trifolium_gordejevii_85724202 Trifolium_lupinaster_2995829 Trifolium_lupinaster_85724226 
Trifolium_mutabile_85724242 Trifolium_setiferum_85724300 Trifolium_spumosum_85724305 Trifolium_vesiculosum_85724333 
Aciphylla_aurea_4097952 Aciphylla_dieffenbachii_4097954 Aciphylla_monroi_4097956 Aciphylla_squarrosa_4097957 
Homopholis_proluta_22773657 Panicum_decompositum_22773670 Panicum_repens_22773688 Panicum_whitei_22773697 
Argyranthemum_frutescens_156616930 Chrysanthemum_coronarium_156616935 Chrysanthemum_coronarium_118457556 Chrysanthemum_segetum_7340059 
Cirsium_arvense_21636061 Cirsium_arvense_21636062 Cirsium_arvense_307238974 Cirsium_ochrolepidium_60614778 
Silene_pygmaea_313718383 Silene_repens_114863928 Silene_repens_114863929 Silene_repens_114863930 
EM374ITS EM380ITS EM397ITS EM437ITS 
EM371ITS EM447ITS EM425ITS Kundmannia_sicula_351720258 
Caragana_ordosica_154811088 Caragana_tibetica_154811097 Caragana_jubata_154811095 Caragana_roborovskyi_154811089 
Lycium_andersonii_74231557 Lycium_parishii_74231569 Lycium_torreyi_74231571 Lycium_parishii_10764185 
Silene_parishii_45124844 Silene_occidentalis_114863923 Silene_thysanodes_114863939 Silene_verecunda_114863940 
Nicotiana_langsdorffii_24528170 Nicotiana_bonariensis_24528168 Nicotiana_forgetiana_24528205 Nicotiana_x_24528169 
Acroptilon_australe_84370565 Rhaponticum_repens_172044733 Rhaponticum_repens_295393263 Acroptilon_repens_60614737 
Leuzea_berardioides_84370571 Rhaponticum_pulchrum_84370566 Rhaponticum_scariosum_84370574 Rhaponticum_scariosum_84370575 
Cirsium_carniolicum_114704035 Cirsium_carniolicum_114704036 Cirsium_carniolicum_114704037 Cirsium_carniolicum_114704039 
Tanacetum_paradoxum_321116880 Artemisia_caespitosa_165971919 Artemisia_sericea_165971742 Artemisia_xerophytica_165971755 
Pulicaria_dysenterica_4099228 Pulicaria_paludosa_148578023 Iphiona_scabra_33333724 Pulicaria_paludosa_33333723 
Eryngium_cervantesii_3075423 Eryngium_cervantesii_158537445 Eryngium_nasturtiifolium_158537510 Eryngium_pilularioides_158537520 
Cynara_algarbiensis_54398911 Cynara_baetica_54398912 Cynara_baetica_54398913 Cynara_baetica_54398914 
Sanicula_bipinnatifida_3075443 Sanicula_bipinnatifida_3075441 Sanicula_bipinnatifida_3075442 Sanicula_bipinnatifida_158537570 
Eryngium_galioides_158537473 Eryngium_viviparum_158537558 Eryngium_galioides_169261252 Eryngium_viviparum_169261280 
Diplotaenia_cachrydifolia_163961832 Diplotaenia_damavandica_163961833 Diplotaenia_sp_283858520 Diplotaenia_sp_283858521 
Elaeoselinum_thapsoides_211907726 Elaeoselinum_thapsoides_211907727 Elaeoselinum_asclepium_211907721 Margotia_gummifera_211907724 
Cryptotaenia_calycina_99033829 Phellolophium_madagascariense_109391146 Phellolophium_madagascariense_109391148 Cryptotaenia_africana_99033828 
Laserpitium_gallicum_211907711 Laserpitium_gallicum_211907712 Laserpitium_gallicum_211907714 Laserpitium_gallicum_211907713 
Petroselinum_crispum_289684555 Petroselinum_crispum_289684556 Petroselinum_crispum_289684557 Petroselinum_crispum_289684558 
Pulicaria_discoidea_254527572 Pulicaria_aucheri_254527571 Pulicaria_glaucescens_254527575 
Iphiona_aucheri_254527560 Thulin_et_254527559 Perralderia_coronopifolia_254527569 
Arctopus_dregei_110555633 Arctopus_echinatus_110555634 Arctopus_monacanthus_110555635 
Corymbium_enerve_308229114 Corymbium_enerve_308229117 Corymbium_enerve_308229115 
Microcephalothrips_abdominalis_156763769 Microcephalothrips_abdominalis_156763770 Cirsium_japonicum_313770865 
Pollichia_campestris_354726249 Pollichia_campestris_354726251 Pollichia_campestris_354726252 
Atractylodes_japonica_46486731 Artemisia_gmelinii_238695927 Neopallasia_pectinata_156616959 
Pimpinella_alismatifolia_307746689 Pimpinella_buchananii_307746696 Pimpinella_buchananii_307746697 
Anisotome_aromatica_4097951 Gingidia_decipiens_4097961 Gingidia_flabellata_4097963 
Tanacetum_parthenium_156616963 Tanacetum_ptarmiciflorum_156616965 Tanacetum_vulgare_156616966 
Astragalus_glycyphyllos_289525021 Astragalus_glycyphyllos_289525022 Astragalus_glycyphyllos_289525023 
EM403ITS Corrigiola_litoralis_13624674 Corrigiola_litoralis_351720245 
EM431ITS Charybdis_undulata_351720206 Drimia_maura_351720207 
Angelica_tenuissima_17981615 Angelica_tenuissima_47579121 Atractylodes_macrocephala_46486734 
Caragana_jubata_160346982 Caragana_tibetica_160346981 Caragana_tibetica_150371695 
Caragana_rosea_150371694 Caragana_leucophloea_150371703 Caragana_stenophylla_150371693 
EM402ITS Ruta_montana_351720221 Ruta_montana_45439036 
Nicotiana_rustica_24528201 Nicotiana_knightiana_24528198 Nicotiana_paniculata_24528199 
Wisteria_frutescens_171909166 Wisteria_frutescens_171909167 Wisteria_frutescens_171909168 
Corrigiola_telephiifolia_351720246 EM367ITS EM421ITS 
Rhaponticum_carthamoides_84370556 Rhaponticum_integrifolium_84370557 Rhaponticum_lyratum_84370558 
EM413ITS Stemmacantha_acaulis_60614848 Rhaponticum_acaule_351720242 
Anacyclus_homogamos_351720178 Anacyclus_pyrethrum_351720175 EM408aITS 
Echinops_nanus_47059336 Echinops_knorringianus_309398780 Echinops_nanus_309398789 
Psephellus_xanthocephalus_60614897 Psephellus_persicus_60614830 Psephellus_pulcherrimus_60614831 
Centaurea_lingulata_60614772 Centaurea_montana_329025148 Centaurea_napulifera_83941058 
Scolymus_hispanicus_56561466 Scolymus_hispanicus_56561467 Scolymus_hispanicus_351720238 
Eryngium_carlinae_156255406 Eryngium_campestre_5852219 Eryngium_billardieri_5852218 
Calophaca_wolgarica_294799686 Calophaca_pskemica_294799683 Calophaca_pskemica_294799684 
Sanicula_hoffmannii_3075456 Sanicula_hoffmannii_3075457 Sanicula_hoffmannii_3075458 
Petagnaea_gussonei_158537566 Petagnaea_gussonei_158537567 Petagnaea_gussonei_169261284 
Sanicula_bipinnata_3075445 Sanicula_bipinnata_3075444 Sanicula_bipinnata_158537569 
Caragana_kirghisorum_226247164 Caragana_grandiflora_192806916 Caragana_grandiflora_294799689 
Caragana_laeta_226247165 Caragana_polourensis_226247163 Caragana_laeta_294799688 
Catananche_caerulea_56561461 Catananche_caerulea_56561462 Catananche_caerulea_56561463 
Melanoselinum_decipiens_121807480 Melanoselinum_decipiens_121807494 Monizia_edulis_109677232 
Laserpitium_siler_211907696 Laserpitium_siler_211907697 Laserpitium_siler_211907698 
Ferula_sibirica_88605085 Ferula_karelinii_155970342 Schumannia_karelinii_163961887 
Heracleum_stenopterum_82582901 Pleurospermum_hookeri_165911421 Pleurospermum_yunnanense_165911424 
Laserpitium_krapfii_211907710 Laserpitium_nitidum_211907717 Laserpitium_peucedanoides_211907718 
Astragalus_depressus_192807196 Astragalus_edulis_4680509 Astragalus_boeticus_192806948 
Prangos_ferulacea_163961884 Prangos_goniocarpa_163961885 Prangos_uloptera_163961886 
EM442ITS EM432ITS Carlina_brachylepis_351720191 
Laserpitium_hispidum_211907739 Laserpitium_hispidum_211907740 Laserpitium_hispidum_5852230 
Seseli_praecox_37730285 Seseli_galloprovinciale_37730286 Seseli_hippomarathrum_37730294 
Smyrniopsis_aucheri_163961891 Smyrniopsis_aucheri_163961892 Smyrniopsis_aucheri_5852241 
Angelica_tianmuensis_82582892 Ligusticum_chuanxiong_83638520 Pleurospermum_prattii_82582902 
Billburttia_capensoides_270119066 Billburttia_capensoides_270119067 Billburttia_vaginoides_270119068 
Hyalolaena_jaxartica_262180976 Hyalolaena_jaxartica_262180977 Hyalolaena_jaxartica_262180978 
Schtschurowskia_margaritae_262180984 Kosopoljanskia_turkestanica_262180980 Kosopoljanskia_turkestanica_262180981 
Schulzia_albiflora_262180985 Schulzia_albiflora_262180986 Schulzia_albiflora_229814627 
Silene_coniflora_328925324 Silene_coniflora_328925325 
Nicotiana_debneyi_24528224 Nicotiana_suaveolens_24528223 
Griselinia_ruscifolia_30524868 Griselinia_ruscifolia_30524869 
Nicotiana_nesophila_24528227 Nicotiana_stocktonii_24528228 
Nicotiana_cordifolia_24528225 Nicotiana_solanifolia_24528226 
Nicotiana_undulata_24528219 Nicotiana_arentsii_24528222 
Nicotiana_thyrsiflora_24528221 Nicotiana_wigandioides_24528220 
Nicotiana_noctiflora_24528217 Nicotiana_petunioides_24528216 
Vassobia_dichotoma_83744127 Vassobia_breviflora_83744126 
Pollichia_campestris_354726248 Pollichia_campestris_354726250 
Pimpinella_favifolia_307746699 Pimpinella_favifolia_307746694 
Cirsium_setosum_313770863 Cirsium_setosum_313770864 
Cynara_baetica_351720184 Cynara_baetica_75754127 
Silene_uralensis_52208012 Silene_aprica_313716853 
Rhaponticum_uniflorum_238695950 Rhaponticum_uniflorum_84370555 
Abrotanella_linearifolia_62822681 Abrotanella_trilobata_62822695 
Saussurea_costus_159795903 Saussurea_costus_62736402 
Glehnia_littoralis_222139382 Glehnia_littoralis_157965465 
Leucanthemum_vulgare_156616958 Leucanthemum_vulgare_118457578 
Datura_stramonium_67078983 Datura_innoxia_62125403 
Dystaenia_takesimana_46486751 Ostericum_sieboldii_46486746 
EM368ITS Silene_mentagensis_117935862 
Cryptotaenia_japonica_46486760 Cryptotaenia_japonica_238696007 
Ligusticum_chuanxiong_46486758 Ligusticum_jeholense_46486745 
Angelica_decursiva_4033339 Angelica_decursiva_46486747 
Astragalus_complanatus_300089249 Astragalus_complanatus_32401109 
Ostericum_koreanum_44888805 Ostericum_koreanum_46486740 
EM429ITS Daucus_crinitus_351720236 
Pseudopanax_laetevirens_67038627 Pseudopanax_laetevirens_13925372 
Notopterygium_incisum_300068273 Hansenia_weberbaueriana_338794144 
Lycium_tenue_281314484 Lycium_ameghinoi_74231555 
Lycium_morongii_74231566 Lycium_cuneatum_225322659 
Lycium_berlandieri_10764184 Lycium_andersonii_10764183 
Nicotiana_megalosiphon_24528178 Nicotiana_ingulba_24528189 
Nicotiana_bonavidesii_24528197 Nicotiana_raimondii_24528200 
Astragalus_viridissimus_255987151 Astragalus_ansinii_255987150 
Psammosilene_tunicoides_41056795 Psammosilene_tunicoides_121300180 
Rhaponticum_canariense_84370577 Rhaponticum_exaltatum_84370576 
Ruta_chalepensis_351720222 Ruta_graveolens_339779416 
Rhaponticoides_hajastana_84370545 Susanna_et_60614749 
Rhaponticum_cynaroides_84370569 Rhaponticum_heleniifolium_84370568 
Rhaponticum_nanum_84370561 Rhaponticum_nanum_84370562 
Myopordon_aucheri_172044732 Myopordon_aucheri_60614813 
Eryngium_ilicifolium_351720259 Eryngium_ilicifolium_158537486 
Santolina_oblongifolia_226525004 Santolina_oblongifolia_226525005 
Carthamus_pinnatus_351720263 Carduncellus_duvauxii_60614753 
Elaeoselinum_meoides_351720249 Elaeoselinum_asclepium_211907723 
Olgaea_longifolia_222104997 Olgaea_nidulans_222104998 
Ericentrodea_corazonensis_45181541 Ericentrodea_decomposita_45181542 
Swainsona_murrayana_5712320 Swainsona_purpurea_5712323 
Artemisia_gmelinii_165971939 Artemisia_santolinifolia_165971739 
Cousinia_coronata_60614781 Cousinia_microcarpa_60614784 
Artemisia_compacta_165971925 Artemisia_gobica_165971940 
Artemisia_gmelinii_165971938 Artemisia_macrantha_165971956 
Echinops_cephalotes_309398748 Echinops_ilicifolius_309398777 
Silene_muscipula_117935827 Silene_reticulata_117935842 
Centaurea_sulphurea_295393265 Centaurea_sulphurea_83941091 
Silene_echinospermoides_117935834 Silene_reinwardtii_117935841 
Centaurea_cheirolopha_83941023 Centaurea_ptosimopappoides_83941075 
Astragalus_complanatus_185813896 Astragalus_sinicus_192806976 
Achillea_wilhelmsii_49823385 Achillea_wilhelmsii_49823386 
Ammoides_pusilla_351720247 Ammoides_pusilla_99033817 
Magydaris_panacifolia_351720241 Magydaris_panacifolia_163961869 
Silene_suksdorfii_114863937 Silene_suksdorfii_114863938 
EM390ITS Rubia_peregrina_351720220 
Glycyrrhiza_astragalina_294799726 Glycyrrhiza_astragalina_294799727 
Tanacetum_coccineum_302353976 Tanacetum_coccineum_321116878 
Sanicula_chinensis_3075428 Sanicula_chinensis_158537572 
Eryngium_tenue_158537549 Eryngium_tenue_158537550 
Halimodendron_halodendron_192807210 Halimodendron_halodendron_226247173 
Sanicula_orthacantha_3075426 Sanicula_orthacantha_158537576 
Sanicula_moranii_2895488 Sanicula_moranii_2895487 
Lichtensteinia_interrupta_171903935 Lichtensteinia_interrupta_171903936 
Lichtensteinia_globosa_171903933 Lichtensteinia_sp_89213407 
Lichtensteinia_obscura_171903942 Lichtensteinia_obscura_89213406 
Agrocharis_incognita_109148825 Agrocharis_melanantha_109148497 
Johrenia_golestanica_163961863 Aethusa_cynapium_307748667 
Astragalus_cysticalyx_4680514 Hedysarum_syriacum_294799631 
Cryptotaenia_elegans_99033811 Cryptotaenia_elegans_99033812 
Astragalus_uliginosus_152013971 Astragalus_schelichowii_299855529 
Conioselinum_chinense_40217834 Ligusticum_porteri_40217835 
Laserpitium_petrophilum_109677231 Laserpitium_petrophilum_211907699 
Anethum_graveolens_289684552 Anethum_graveolens_289684553 
Carum_carvi_5852210 Peucedanum_elegans_172041747 
Deverra_denudata_163961829 Deverra_scoparia_163961830 
Grammosciadium_macrodon_109677011 Grammosciadium_daucoides_109677013 
Astrodaucus_littoralis_211907694 Astrodaucus_orientalis_211907693 
Levisticum_officinale_317470119 Levisticum_officinale_5852231 
Opopanax_persicus_163961873 Opopanax_persicus_163961874 
Stoibrax_dichotomum_259052549 Stoibrax_dichotomum_99033823 
Deverra_burchellii_194373250 Deverra_denudata_194373251 
Petroedmondia_syriaca_163961882 Petroedmondia_syriaca_163961883 
Peucedanum_capense_194373223 Peucedanum_capense_194373224 
Peucedanum_pearsonii_194373230 Peucedanum_pearsonii_194373231 
Peucedanum_pungens_194373219 Peucedanum_pungens_194373220 
Aciphylla_dieffenbachii_218931498 Aciphylla_dieffenbachii_218931499 
Peucedanum_strictum_194373225 Peucedanum_strictum_194373226 
Carlina_falcata_60614757 Carlina_lanata_60614759 
Nothosmyrnium_japonicum_99033824 Nothosmyrnium_japonicum_165911401 
Hyalolaena_bupleuroides_262180974 Hyalolaena_bupleuroides_262180975 
Oreoschimperella_verrucosa_99033818 Oreoschimperella_verrucosa_99033819 
Panicum_hirticaule_78522699 Panicum_hirticaule_68164128 
Elymus_repens_225637938 Elymus_repens_225637940 
Silene_uralensis_52208013 
Lifago_dielsii_254527564 
Limbarda_crithmoides_254527565 
Silene_viscosa_313718388 
Pulicaria_nobilis_254527578 
Silene_schwarzenbergii_313716851 
Thulin_et_254527563 
Silene_noctiflora_313718381 
Ligusticum_tenuissimum_218139551 
Ligusticum_jeholense_218139553 
Griselinia_jodinifolia_30524703 
Griselinia_carlomunozii_30524702 
Griselinia_scandens_30524870 
Ligusticum_sp_218139552 
Nicotiana_linearis_24528210 
Nicotiana_sylvestris_24528208 
Symonanthus_bancroftii_24528364 
Anthocercis_gracilis_24527384 
Nicotiana_glutinosa_24528218 
Oncosiphon_grandiflorum_164512315 
Silene_nana_117935843 
Silene_linearis_117935838 
Lycianthes_inaequilatera_83744095 
Iochroma_ellipticum_83744135 
Saussurea_przewalskii_55847721 
Silene_macrodonta_313718375 
Iochroma_australe_83744125 
Iochroma_nitidum_83744104 
Salpichroa_tristis_83744096 
Saracha_quitensis_83744114 
Iochroma_stenanthum_83744120 
Rennera_limnophila_164511877 
Iochroma_cardenasianum_83744092 
Tubocapsicum_anomalum_83744099 
Chaerophyllum_colensoi_164371391 
Foveolina_albida_164512306 
Daucus_glochidiatus_164371390 
Artemisia_sp_89147717 
Eumorphia_sericea_164512305 
Cuatresia_colombiana_83744101 
Silene_alexandri_117935848 
Atractylodes_lancea_73913506 
Frankliniella_intonsa_156763767 
Saussurea_stracheyana_42821370 
Pulicaria_dysenterica_254527573 
Centaurea_stoebe_239586341 
Uropappus_lindleyi_14485256 
Silene_lydia_328925327 
Dittrichia_viscosa_308229135 
Synthetic_construct_213136885 
Panax_stipuleanatus_30908505 
Eriolarynx_fasciculata_83744132 
Saussurea_subulata_42821371 
Himalaiella_auriculata_42821350 
Carduus_crispus_270303923 
Trifolium_polyphyllum_85724278 
Cicer_arietinum_85724362 
Medicago_ruthenica_85724125 
Carthamus_oxyacanthus_298257438 
Trifolium_hybridum_2995825 
Parochetus_communis_85724130 
Larnax_sachapapa_83744102 
Carthamus_caeruleus_298257420 
Pimpinella_rigidistyla_307746700 
Atractylodes_japonica_300669376 
Pimpinella_perrieri_307746701 
Chrysanthemoides_monilifera_255683028 
Hippolytia_alashanensis_156616957 
Artemisia_sericea_156616933 
Artemisia_absinthium_156616932 
Brummit_et_307746692 
Carthamus_arborescens_298257418 
Pimpinella_huillensis_307746695 
Dalbergiella_nyasae_22770745 
Centaurea_montana_298257436 
Arthrophyllum_angustatum_2826477 
Cynara_cornigera_75754123 
Panicum_dichotomiflorum_22773672 
Pseudopanax_edgerleyi_2826497 
Silene_davidii_313716849 
Abrotanella_forsteroides_62822679 
EM361ITS 
Abrotanella_linearis_62822682 
Atocion_rupestris_51572084 
Gingidia_algens_4097959 
Himalaiella_deltoidea_42821353 
Dolomiaea_souliei_159795904 
Saussurea_elegans_42821354 
Silene_otites_117935859 
Anisotome_filifolia_4097955 
Lignocarpa_diversifolia_4097967 
Panicum_schinzii_22773689 
Callerya_cinerea_238695905 
Centaurea_cyanus_298257421 
Anacyclus_valentinus_308229067 
Panicum_antidotale_22773661 
Panicum_queenslandicum_22773687 
Panicum_bergii_22773662 
Panicum_capillare_22773666 
Panicum_hallii_22773658 
Panicum_subalbidum_22773691 
Achillea_acuminata_156616927 
Panicum_lanipes_22773676 
Angelica_decursiva_74134325 
Tanacetum_cinerariifolium_156616962 
Peucedanum_praeruptorum_74134324 
Saussurea_wellbyi_118596367 
Pimpinella_brachycarpa_46486757 
Ferula_coskunii_342186719 
Quercus_ilex_308193198 
Vicia_amoena_300089250 
Quercus_ilex_308193149 
Quercus_ilex_308193167 
Torilis_japonica_46486750 
Astragalus_alpinus_289525013 
Silene_fruticosa_70913008 
Heracleum_moellendorffii_46486753 
Angelica_japonica_46486742 
Silene_martyi_117935839 
Angelica_purpureifolia_46486756 
Foeniculum_vulgare_311294681 
Onopordum_acaulon_21636057 
Astragalus_chinensis_238695902 
Foeniculum_vulgare_45359825 
Quercus_ilex_308193135 
Arthrophyllum_ovalifolium_67038601 
Carduus_tenuiflorus_21636060 
Silene_cuatrecasasii_117935833 
Silene_subcretacea_117935857 
Caragana_opulens_150371699 
Tripleurospermum_maritimum_339787697 
Caragana_franchetiana_160346983 
EM379ITS 
Lycium_americanum_74231556 
Lycium_infaustum_74231564 
Silene_pinetorum_117935840 
Ruta_graveolens_223470234 
Cirsium_neomexicanum_21636099 
EM423ITS 
Silene_filipetala_351720262 
Silene_keiskei_45124843 
Cirsium_henryi_21636078 
Cirsium_monocephalum_21636082 
Nicotiana_tabacum_11182350 
Lycium_chilense_281314482 
Foeniculum_vulgare_311294688 
Lycianthes_amatitlanensis_56407347 
Lycium_brevipes_74231558 
Lycium_cestroides_74231560 
Nicotiana_didepta_24528184 
Ruta_angustifolia_351720224 
Lycium_nodosum_74231567 
Lycium_vimineum_74231572 
Nicotiana_repanda_24528204 
Silene_atropurpurea_211954129 
Iochroma_fuschioides_56407345 
Nicotiana_corymbosa_24528174 
Nicotiana_nudicaulis_24528202 
Lycium_brevipes_10764186 
Nicotiana_glauca_24528196 
Nicotiana_occidentalis_24528203 
Nicotiana_spegazzinii_24528173 
Nicotiana_umbratica_24528186 
Hansenia_forrestii_338794145 
Lycium_puberulum_10764180 
Nicotiana_maritima_24528190 
Rubia_tinctorum_351720237 
Silene_ungeri_117935828 
Nicotiana_hesperis_24528188 
Silene_akinfievii_313716852 
Chamaemelum_nobile_158266470 
Matricaria_recutita_158266467 
Nicotiana_africana_24528179 
Nicotiana_fragrans_24528183 
Nicotiana_rotundifolia_24528192 
EM416ITS 
Matricaria_matricarioides_158266468 
Nicotiana_simulans_24528193 
Nolana_coelestis_225322664 
Anthemis_arvensis_158266469 
Cyphanthera_myosotidea_24528063 
Seseli_diffusum_118722080 
Vestia_foetida_111607933 
Anthemis_cotula_158266471 
EM404ITS 
Pimpinella_anisum_193084967 
Lycium_athium_225322658 
Nicotiana_setchellii_24528207 
Nolana_werdermannii_225322665 
Phrodus_microphyllus_225322666 
Pulicaria_odora_351720186 
Dittrichia_viscosa_148578035 
Nicotiana_tomentosiformis_24528206 
Klasea_coriacea_84370549 
Petrocoptis_pyrenaica_211954093 
Rhaponticoides_iconiensis_84370546 
Daucus_aureus_351720171 
Grabowskia_obtusa_225322656 
Klasea_khuzistanica_84370548 
Rhaponticum_aulieatense_84370559 
Rhaponticum_cossonianum_84370572 
Rhaponticum_insigne_84370567 
Rhaponticum_longifolium_84370573 
Rhaponticum_nitidum_84370560 
Klasea_grandifolia_84370553 
Morocco_internal_84370570 
Rhanterium_epapposum_148578039 
Eryngium_vesiculosum_4097971 
Nicotiana_acaulis_24528175 
Oligochaeta_ramosa_172044728 
Daucus_durieua_351720170 
Dittrichia_viscosa_4099220 
Silene_ovata_22656312 
Silene_acaulis_22656310 
Silene_rotundifolia_22656314 
Daucus_setifolius_351720168 
Pulicaria_paludosa_351720187 
Cirsium_carniolicum_114704038 
Tarchonanthus_camphoratus_60614854 
Cirsium_lidjiangense_62736409 
Berardia_subacaulis_60614748 
Catananche_arenaria_351720181 
Swainsona_campylantha_5712314 
Cirsium_japonicum_185813915 
Lamyropsis_sinuata_315272121 
Swainsona_kingii_5712319 
Artemisia_samoiedorum_165971738 
Atractylodes_japonica_60614747 
Atractylodes_japonica_90991023 
Atractylodes_lancea_90991028 
Atractylodes_macrocephala_90991024 
Brachylaena_discolor_60614750 
Carmichaelia_stevensonii_5712312 
Cirsium_echinus_60614777 
Helichrysum_glumaceum_296315493 
Oldenburgia_intermedia_60614817 
Swainsona_cyclocarpa_5712315 
Swainsona_oroboides_5712321 
Atractylodes_carlinoides_237626090 
Cyclospermum_leptophyllum_118722081 
Atractylis_carduus_60614746 
Cousinia_polycephala_60614787 
Cymbopappus_adenosolen_164512303 
Artemisia_biennis_165971915 
Artemisia_senjavinensis_165971741 
Atractylis_cancellata_60614745 
Catananche_caespitosa_56561464 
Cousinia_neubaueri_60614785 
Dolomiaea_edulis_62736398 
EM362ITS 
Pulicaria_undulata_351720189 
Silene_vulgaris_58201011 
Artemisia_messerschmidtiana_165971958 
Artemisia_rutifolia_165971737 
Cousinia_astracanica_60614780 
Cousinia_purpurea_60614788 
Crossostephium_chinense_61620746 
Echinops_gmelini_309398771 
Anacyclus_radiatus_351720176 
Cousinia_lappacea_60614783 
Glycyrrhiza_pallidiflora_185813899 
Hedysarum_carnosum_55420436 
Sclerorhachis_platyrachis_164512298 
Silene_turkestanica_313718386 
Tanacetopsis_eriobasis_164512299 
Xylanthemum_tianschanicum_164512301 
Artemisia_thuscula_165971750 
Echinops_strigosus_47059335 
Astragalus_malacophyllus_282721612 
Echinops_emiliae_47059323 
Lychnis_coronaria_58201010 
Phonus_riphaeus_60614824 
Silybum_eburneum_295393264 
Centaurea_inexpectata_83941044 
Trichanthemis_aulieatensis_164512300 
Volutaria_crupinoides_60614858 
Callicephalus_nitens_60614751 
Centaurea_floccosa_339739369 
Centaurothamnus_maximus_60614773 
Cheirolophus_teydis_60614776 
Crocodylium_syriacum_60614793 
Echinops_cornigerus_309398813 
Echinops_tenuisectus_309398812 
Klasea_leptoclada_60614894 
Leuzea_conifera_60614812 
Phalacrachena_calva_339739371 
Phalacrachena_inuloides_339739372 
Psephellus_gilanicus_60614829 
Russowia_sogdiana_60614834 
Serratula_coronata_60614841 
Silene_cariensis_117935831 
Silene_inaperta_117935836 
Silene_sordida_37051036 
Tricholepis_tibetica_60614855 
Echinops_longifolius_309398785 
Echinops_sphaerocephalus_309398746 
Femeniasia_balearica_60614798 
Galium_mollugo_156712507 
Plagiobasis_centauroides_60614826 
Silene_corinthiaca_117935832 
Echinops_humilis_309398775 
Echinops_integrifolius_309398778 
Oligochaeta_divaricata_60614820 
Oligochaeta_minima_60614821 
Scolymus_maculatus_56561465 
Silene_acaulis_211954094 
Stizolophus_coronopifolius_60614851 
Cheirolophus_mauritanicus_60614775 
Echinops_microcephalus_309398804 
Silene_arenosa_117935829 
Silene_austro_117935830 
Acantholepis_orientalis_60614736 
Rhaponticum_australe_60614849 
Silene_portensis_117935863 
Oxelman_s_798975 
Santolina_africana_49823391 
Silene_leyseroides_117935837 
Silene_nutans_114863922 
Aaronsohnia_pubescens_49823393 
Silene_schafta_52208022 
Cotula_cinerea_49823392 
Silene_multinervia_114863920 
Silene_nivea_114863921 
Silene_andersonii_114863897 
Silene_bernardina_114863899 
Silene_douglasii_114863907 
Silene_laciniata_114863911 
Silene_laciniata_114863912 
Achillea_ligustica_49823357 
Achillea_vermicularis_82799208 
Echinops_fastigiatus_309398764 
Silene_parryi_114863926 
Achillea_formosa_82799205 
Achillea_pseudoaleppica_82799207 
Carlina_macrophylla_351720192 
Otanthus_maritimus_49823389 
Silene_exsudans_117935835 
Silene_oregana_114863924 
Tanacetum_oxystegium_321116879 
Achillea_membranacea_82799206 
Anacyclus_clavatus_49823390 
Tanacetum_budjnurdense_321116875 
Tanacetum_macrophyllum_49823394 
Tanacetum_parthenium_302353975 
Callerya_cinerea_18643283 
Callerya_speciosa_18643291 
Glycyrrhiza_uralensis_18643308 
Tanacetum_porphyrostephanum_292657328 
Achillea_millefolium_2896049 
Sanicula_canadensis_3075430 
Callerya_cinerea_294799615 
Eryngium_madrense_158537498 
Sanicula_canadensis_158537571 
Sanicula_rubriflora_5852239 
Cynara_baetica_54398915 
Cynara_tournefortii_54398936 
Eryngium_diffusum_158537457 
Eryngium_leavenworthii_158537494 
Sanicula_elata_3075429 
Eryngium_integrifolium_158537489 
Sanicula_odorata_158537575 
Sanicula_smallii_158537577 
Eryngium_macrocalyx_158537497 
Sanicula_europaea_3075427 
Cirsium_oleraceum_54398921 
Eryngium_ovinum_169261265 
Tanacetum_cinerariifolium_7340060 
Ruta_angustifolia_351720223 
Astragalus_daenensis_192806974 
Chaerophyllum_hirsutum_150036362 
Pimpinella_rhodantha_5852237 
Spuriopimpinella_calycina_262180999 
Chaerophyllum_khorossanicum_5852213 
Daucus_littoralis_211907744 
Myrrhis_odorata_5852233 
Rouya_polygama_211907742 
Astragalus_vogelii_192806922 
Catananche_arenaria_288730932 
Daucus_glochidiatus_211907745 
Pseudorlaya_pumila_109631888 
Pternopetalum_tanakae_262180996 
Ruta_graveolens_185813890 
Echinops_fastigiatus_309398763 
Elaeoselinum_asclepium_211907720 
Erophaca_baetica_156122759 
Laserpitium_affine_211907736 
Laserpitium_archangelica_211907738 
Laserpitium_latifolium_211907716 
Laserpitium_stevenii_211907737 
Azilia_eryngioides_163961821 
Carlina_lanata_351720239 
Cryptotaenia_africana_99033827 
Deverra_triradiata_109677014 
Heracleum_ligusticifolium_197694064 
Heracleum_millefolium_165911392 
Hymenidium_corydalifolium_283858730 
Pimpinella_betsileensis_109391145 
Astragalus_botryophorus_192807197 
Chamaesciadium_acaule_262180987 
Chesneya_depressa_294799703 
Eryngium_tenue_169261276 
Falcaria_vulgaris_5852220 
Gongylosciadium_falcarioides_163961846 
Laserpitium_glaucum_211907700 
Laserpitium_prutenicum_120542539 
Ligusticum_acuminatum_165911394 
Magydaris_pastinacea_262180947 
Seselopsis_tianschanica_229814630 
Sphaenolobium_coriaceum_283858729 
Crenosciadium_siifolium_163961826 
Guillonea_scabra_211907735 
Hladnikia_pastinacifolia_163961861 
Peucedanum_terebinthaceum_194373249 
Polylophium_panjutinii_109302959 
Sclerosciadium_nodiflorum_262180972 
Seseli_peucedanoides_37730295 
Sinodielsia_thibetica_317470116 
Vicatia_coniifolia_163961905 
Billburttia_capensoides_270119065 
Conioselinum_vaginatum_229814609 
Deverra_tortuosa_163961831 
Laserpitium_pseudomeum_211907719 
Peucedanum_striatum_194373218 
Peucedanum_typicum_194373228 
Seseli_webbii_37730298 
Sonderina_humilis_194373236 
Stenosemis_caffra_194373237 
Aegopodium_kashmiricum_5852204 
Carlina_acanthifolia_60614756 
Chaerophyllum_crinitum_150036360 
Chamaele_decumbens_99033821 
Cnidium_dauricum_262180946 
Laserpitium_halleri_211907715 
Peucedanum_petitianum_194373232 
Silaum_silaus_155970339 
Stenosemis_angustifolia_194373238 
Caucalis_platycarpos_211907691 
Haussknechtia_elymaitica_163961847 
Naufraga_balearica_109677015 
Carlina_gummifera_60614758 
Indoschulzia_hameliana_262180979 
Laserpitium_krapfii_211907709 
Peucedanum_capillaceum_194373227 
Arafoe_aromatica_5852206 
Athamanta_macedonica_109676764 
Cenolophium_denudatum_5852211 
Gongylotaxis_rechingeri_99033815 
Ormopterum_turcomanicum_262180982 
Pimpinella_siifolia_99033820 
Quercus_baronii_158633392 
Quercus_phillyraeoides_15212767 
Schtschurowskia_margaritae_262180983 
Astomaea_seselifolia_163961820 
Carlina_vulgaris_60614760 
Pyramidoptera_cabulica_109310294 
Quercus_geminata_5163141 
Daucus_muricatus_351720172 
Muretia_lutea_99033816 
Quercus_phillyraeoides_5163148 
Quercus_virginiana_42476963 
Rubia_tinctorum_86451143 
Catananche_lutea_351720180 
Laserpitium_prutenicum_211907741 
Quercus_acutissima_5163143 
Bunium_capillifolium_262180973 
Echinops_hololeucus_309398774 
Echinops_elbursensis_309398759 
Carlina_gummifera_351720174 
Panicum_virgatum_68164129 
Anacyclus_clavatus_351720177 
Datura_leichhardtii_317573576 
EM389ITS 
EM438ITS 
EM391ITS 
Silene_longipetala_117935858 
EM427ITS 
Catananche_caespitosa_351720179 
Catananche_caerulea_351720182 
Pseudoroegneria_spicata_225637946 
Daucus_carota_219818644 
Daucus_carota_219819091 
Eryngium_ilicifolium_169261260 
Glycyrrhiza_uralensis_310750935	
